# Supplementary material for: LITE microscopy: Tilted light-sheet excitation of model organisms offers high resolution and low photobleaching
Source: J Cell Biol. 2018 May 7;217(5):1869–82. doi: 10.1083/jcb.201710087 (PMC5940309; doi:10.1083/jcb.201710087)
Supplement: Tables S1 and S2 (ZIP) [file JCB_201710087_TablesS1andS2.zip]

Archive with 2 entries (2 files):
- JCB_201710087_TableS1.xlsx
- JCB_201710087_TableS2.xlsx
