# Supplementary material for: LITE microscopy: Tilted light-sheet excitation of model organisms offers high resolution and low photobleaching
Source: J Cell Biol. 2018 May 7;217(5):1869–82. doi: 10.1083/jcb.201710087 (PMC5940309; doi:10.1083/jcb.201710087)
Supplement: Tables S1 and S2 (ZIP) [file JCB_201710087_TablesS1andS2.zip › JCB_201710087_TableS1.xlsx]

## Sheet: USE THIS TAB
Step 1		Step 2	Step 3	Step 4
Describe your detection objective		Choose your fluorophore	Use the provided excitation λ? (See B11)	Use the full objective FOV? (see B14)
Magnification, M	100	EGFP	YES	NO
Numerical Aperture, NA	1.4		If NO, which λ? (nm)	If NO, what is the desired FOV length? (in µm)
Field Number, FN (mm)	25		488	100
Immersion Medium	Oil
Outputs
Optimal fluorophore excitation λ (nm)	488
Chosen excitation λ (nm)	488
Max fluor emission λ (nm)	507
Objective Full Field of View, FOV (µm)	250
Desired Field of View, FOV (µm)	100
Immersion Medium Refractive Index	1.52178
Objective Depth of Field (µm)	0.633767
Refractive index of air (at excitation λ)	1.00028
Refractive index of acylindrical lens (at excitation λ)	1.79935
Refractive index of cover glass (at excitation λ)	1.52224
Refractive index of water (at excitation λ)	1.33725
Refractive index of PDMS (at excitation λ)	1.50849
diagonal length across volume of view (µm)	103.078
angle of diagonal (º)	0.363117
Optimal width of sheet, w (µm) FWHM	4.60494
Optimal length of sheet, L' (µm) FWHM	308.878
Optimal tilt angle, θ (º)	2.2762
Angle of ray in coverglass (º)	1.99947
Angle of ray in air (º)	3.04364
Angle of ray in lens, relative to back lens surface (º)	1.69144
Angle of ray in lens, relative to front lens surface (º)	2.11494
Angle of ray in air, relative to front lens surface (º)	3.80638
Optimal max aperture (a) for mask (mm)	2.0675
maximum detection objective XY resolution (nm)	220.907
maximum percent of light gathered (%)	30.3685
	FFFFFFF
	FFFFFFF

## Sheet: Refractive Indicies
	Refractive Index
λ (nm)	Air	SLAH-64	N-BK7	PDMS	Water	Oil	(cargille type LDF)
300	1.00029	1.86935	1.55277	1.56474	1.35906	1.57447
301	1.00029	1.86847	1.55242	1.56407	1.3588	1.57388
302	1.00029	1.8676	1.55207	1.56341	1.35855	1.57329
303	1.00029	1.86675	1.55172	1.56276	1.3583	1.57271
304	1.00029	1.86591	1.55138	1.56211	1.35806	1.57214
305	1.00029	1.86507	1.55104	1.56148	1.35782	1.57157
306	1.00029	1.86425	1.55071	1.56085	1.35758	1.57101
307	1.00029	1.86345	1.55038	1.56023	1.35734	1.57046
308	1.00029	1.86265	1.55006	1.55962	1.35711	1.56992
309	1.00029	1.86186	1.54973	1.55901	1.35688	1.56938
310	1.00029	1.86109	1.54942	1.55841	1.35665	1.56884
311	1.00029	1.86032	1.5491	1.55782	1.35643	1.56831
312	1.00029	1.85957	1.54879	1.55724	1.3562	1.56779
313	1.00029	1.85882	1.54848	1.55666	1.35598	1.56728
314	1.00029	1.85808	1.54818	1.55609	1.35577	1.56677
315	1.00029	1.85736	1.54788	1.55552	1.35555	1.56627
316	1.00029	1.85664	1.54758	1.55496	1.35534	1.56577
317	1.00029	1.85593	1.54729	1.55441	1.35513	1.56527
318	1.00029	1.85523	1.547	1.55387	1.35492	1.56479
319	1.00029	1.85454	1.54671	1.55333	1.35472	1.56431
320	1.00029	1.85386	1.54643	1.5528	1.35451	1.56383
321	1.00029	1.85319	1.54615	1.55227	1.35431	1.56336
322	1.00029	1.85253	1.54587	1.55175	1.35411	1.56289
323	1.00029	1.85187	1.5456	1.55123	1.35392	1.56243
324	1.00029	1.85122	1.54532	1.55072	1.35372	1.56198
325	1.00029	1.85058	1.54505	1.55022	1.35353	1.56153
326	1.00029	1.84995	1.54479	1.54972	1.35334	1.56108
327	1.00029	1.84933	1.54453	1.54923	1.35315	1.56064
328	1.00029	1.84871	1.54426	1.54874	1.35297	1.5602
329	1.00029	1.8481	1.54401	1.54826	1.35278	1.55977
330	1.00029	1.8475	1.54375	1.54778	1.3526	1.55935
331	1.00029	1.8469	1.5435	1.54731	1.35242	1.55892
332	1.00029	1.84631	1.54325	1.54685	1.35224	1.55851
333	1.00029	1.84573	1.543	1.54638	1.35207	1.55809
334	1.00029	1.84516	1.54276	1.54593	1.35189	1.55768
335	1.00029	1.84459	1.54252	1.54548	1.35172	1.55728
336	1.00029	1.84403	1.54228	1.54503	1.35155	1.55688
337	1.00029	1.84347	1.54204	1.54459	1.35138	1.55648
338	1.00029	1.84292	1.54181	1.54415	1.35121	1.55609
339	1.00029	1.84238	1.54157	1.54372	1.35105	1.5557
340	1.00029	1.84184	1.54134	1.54329	1.35088	1.55532
341	1.00029	1.84131	1.54112	1.54286	1.35072	1.55494
342	1.00029	1.84079	1.54089	1.54245	1.35056	1.55456
343	1.00029	1.84027	1.54067	1.54203	1.3504	1.55419
344	1.00029	1.83976	1.54045	1.54162	1.35024	1.55382
345	1.00029	1.83925	1.54023	1.54121	1.35009	1.55345
346	1.00029	1.83875	1.54001	1.54081	1.34993	1.55309
347	1.00029	1.83825	1.5398	1.54041	1.34978	1.55273
348	1.00029	1.83776	1.53958	1.54002	1.34963	1.55238
349	1.00029	1.83728	1.53937	1.53963	1.34948	1.55203
350	1.00029	1.8368	1.53917	1.53924	1.34933	1.55168
351	1.00029	1.83632	1.53896	1.53886	1.34919	1.55133
352	1.00029	1.83585	1.53876	1.53848	1.34904	1.55099
353	1.00029	1.83539	1.53855	1.5381	1.3489	1.55066
354	1.00029	1.83493	1.53835	1.53773	1.34875	1.55032
355	1.00029	1.83447	1.53815	1.53736	1.34861	1.54999
356	1.00029	1.83402	1.53796	1.537	1.34847	1.54966
357	1.00029	1.83357	1.53776	1.53664	1.34833	1.54934
358	1.00029	1.83313	1.53757	1.53628	1.3482	1.54902
359	1.00029	1.8327	1.53738	1.53593	1.34806	1.5487
360	1.00029	1.83226	1.53719	1.53558	1.34793	1.54838
361	1.00029	1.83184	1.537	1.53523	1.34779	1.54807
362	1.00029	1.83141	1.53682	1.53489	1.34766	1.54776
363	1.00029	1.83099	1.53663	1.53455	1.34753	1.54746
364	1.00029	1.83058	1.53645	1.53421	1.3474	1.54715
365	1.00028	1.83017	1.53627	1.53388	1.34727	1.54685
366	1.00028	1.82976	1.53609	1.53355	1.34714	1.54655
367	1.00028	1.82936	1.53591	1.53322	1.34702	1.54626
368	1.00028	1.82896	1.53574	1.5329	1.34689	1.54597
369	1.00028	1.82856	1.53556	1.53257	1.34677	1.54568
370	1.00028	1.82817	1.53539	1.53226	1.34664	1.54539
371	1.00028	1.82779	1.53522	1.53194	1.34652	1.5451
372	1.00028	1.8274	1.53505	1.53163	1.3464	1.54482
373	1.00028	1.82702	1.53488	1.53132	1.34628	1.54454
374	1.00028	1.82665	1.53471	1.53101	1.34616	1.54427
375	1.00028	1.82627	1.53455	1.53071	1.34605	1.54399
376	1.00028	1.82591	1.53439	1.53041	1.34593	1.54372
377	1.00028	1.82554	1.53422	1.53011	1.34581	1.54345
378	1.00028	1.82518	1.53406	1.52981	1.3457	1.54318
379	1.00028	1.82482	1.5339	1.52952	1.34559	1.54292
380	1.00028	1.82447	1.53374	1.52923	1.34547	1.54266
381	1.00028	1.82411	1.53359	1.52894	1.34536	1.5424
382	1.00028	1.82377	1.53343	1.52866	1.34525	1.54214
383	1.00028	1.82342	1.53328	1.52837	1.34514	1.54188
384	1.00028	1.82308	1.53313	1.52809	1.34503	1.54163
385	1.00028	1.82274	1.53297	1.52782	1.34493	1.54138
386	1.00028	1.8224	1.53282	1.52754	1.34482	1.54113
387	1.00028	1.82207	1.53268	1.52727	1.34471	1.54088
388	1.00028	1.82174	1.53253	1.527	1.34461	1.54064
389	1.00028	1.82141	1.53238	1.52673	1.3445	1.5404
390	1.00028	1.82109	1.53224	1.52646	1.3444	1.54016
391	1.00028	1.82077	1.53209	1.5262	1.3443	1.53992
392	1.00028	1.82045	1.53195	1.52594	1.3442	1.53968
393	1.00028	1.82014	1.53181	1.52568	1.34409	1.53945
394	1.00028	1.81983	1.53167	1.52542	1.34399	1.53922
395	1.00028	1.81952	1.53153	1.52517	1.3439	1.53899
396	1.00028	1.81921	1.53139	1.52492	1.3438	1.53876
397	1.00028	1.81891	1.53125	1.52467	1.3437	1.53853
398	1.00028	1.8186	1.53112	1.52442	1.3436	1.53831
399	1.00028	1.81831	1.53098	1.52417	1.34351	1.53808
400	1.00028	1.81801	1.53085	1.52393	1.34341	1.53786
401	1.00028	1.81772	1.53072	1.52369	1.34332	1.53764
402	1.00028	1.81742	1.53058	1.52345	1.34322	1.53743
403	1.00028	1.81714	1.53045	1.52321	1.34313	1.53721
404	1.00028	1.81685	1.53032	1.52298	1.34304	1.537
405	1.00028	1.81657	1.5302	1.52274	1.34295	1.53679
406	1.00028	1.81629	1.53007	1.52251	1.34286	1.53658
407	1.00028	1.81601	1.52994	1.52228	1.34277	1.53637
408	1.00028	1.81573	1.52982	1.52205	1.34268	1.53616
409	1.00028	1.81546	1.52969	1.52183	1.34259	1.53596
410	1.00028	1.81518	1.52957	1.5216	1.3425	1.53575
411	1.00028	1.81492	1.52945	1.52138	1.34241	1.53555
412	1.00028	1.81465	1.52932	1.52116	1.34233	1.53535
413	1.00028	1.81438	1.5292	1.52094	1.34224	1.53515
414	1.00028	1.81412	1.52908	1.52072	1.34215	1.53496
415	1.00028	1.81386	1.52897	1.52051	1.34207	1.53476
416	1.00028	1.8136	1.52885	1.52029	1.34199	1.53457
417	1.00028	1.81334	1.52873	1.52008	1.3419	1.53438
418	1.00028	1.81309	1.52861	1.51987	1.34182	1.53418
419	1.00028	1.81284	1.5285	1.51966	1.34174	1.534
420	1.00028	1.81259	1.52839	1.51946	1.34166	1.53381
421	1.00028	1.81234	1.52827	1.51925	1.34158	1.53362
422	1.00028	1.81209	1.52816	1.51905	1.34149	1.53344
423	1.00028	1.81185	1.52805	1.51885	1.34142	1.53325
424	1.00028	1.81161	1.52794	1.51865	1.34134	1.53307
425	1.00028	1.81137	1.52783	1.51845	1.34126	1.53289
426	1.00028	1.81113	1.52772	1.51825	1.34118	1.53271
427	1.00028	1.81089	1.52761	1.51805	1.3411	1.53253
428	1.00028	1.81066	1.5275	1.51786	1.34103	1.53236
429	1.00028	1.81043	1.52739	1.51767	1.34095	1.53218
430	1.00028	1.81019	1.52729	1.51748	1.34087	1.53201
431	1.00028	1.80997	1.52718	1.51729	1.3408	1.53184
432	1.00028	1.80974	1.52708	1.5171	1.34072	1.53167
433	1.00028	1.80951	1.52697	1.51691	1.34065	1.5315
434	1.00028	1.80929	1.52687	1.51673	1.34058	1.53133
435	1.00028	1.80907	1.52677	1.51654	1.3405	1.53116
436	1.00028	1.80885	1.52667	1.51636	1.34043	1.531
437	1.00028	1.80863	1.52657	1.51618	1.34036	1.53083
438	1.00028	1.80841	1.52647	1.516	1.34029	1.53067
439	1.00028	1.80819	1.52637	1.51582	1.34022	1.53051
440	1.00028	1.80798	1.52627	1.51564	1.34014	1.53034
441	1.00028	1.80777	1.52617	1.51547	1.34007	1.53018
442	1.00028	1.80756	1.52607	1.51529	1.34	1.53003
443	1.00028	1.80735	1.52598	1.51512	1.33994	1.52987
444	1.00028	1.80714	1.52588	1.51495	1.33987	1.52971
445	1.00028	1.80694	1.52579	1.51478	1.3398	1.52956
446	1.00028	1.80673	1.52569	1.51461	1.33973	1.5294
447	1.00028	1.80653	1.5256	1.51444	1.33966	1.52925
448	1.00028	1.80633	1.5255	1.51427	1.3396	1.5291
449	1.00028	1.80613	1.52541	1.51411	1.33953	1.52895
450	1.00028	1.80593	1.52532	1.51394	1.33947	1.5288
451	1.00028	1.80573	1.52523	1.51378	1.3394	1.52865
452	1.00028	1.80554	1.52514	1.51362	1.33933	1.5285
453	1.00028	1.80534	1.52505	1.51346	1.33927	1.52836
454	1.00028	1.80515	1.52496	1.5133	1.33921	1.52821
455	1.00028	1.80496	1.52487	1.51314	1.33914	1.52807
456	1.00028	1.80477	1.52478	1.51298	1.33908	1.52792
457	1.00028	1.80458	1.52469	1.51283	1.33902	1.52778
458	1.00028	1.80439	1.52461	1.51267	1.33895	1.52764
459	1.00028	1.80421	1.52452	1.51252	1.33889	1.5275
460	1.00028	1.80402	1.52443	1.51236	1.33883	1.52736
461	1.00028	1.80384	1.52435	1.51221	1.33877	1.52722
462	1.00028	1.80366	1.52426	1.51206	1.33871	1.52708
463	1.00028	1.80348	1.52418	1.51191	1.33865	1.52695
464	1.00028	1.8033	1.5241	1.51176	1.33859	1.52681
465	1.00028	1.80312	1.52401	1.51161	1.33853	1.52668
466	1.00028	1.80294	1.52393	1.51147	1.33847	1.52655
467	1.00028	1.80277	1.52385	1.51132	1.33841	1.52641
468	1.00028	1.8026	1.52377	1.51118	1.33835	1.52628
469	1.00028	1.80242	1.52369	1.51103	1.33829	1.52615
470	1.00028	1.80225	1.5236	1.51089	1.33823	1.52602
471	1.00028	1.80208	1.52353	1.51075	1.33818	1.52589
472	1.00028	1.80191	1.52345	1.51061	1.33812	1.52576
473	1.00028	1.80174	1.52337	1.51047	1.33806	1.52564
474	1.00028	1.80157	1.52329	1.51033	1.33801	1.52551
475	1.00028	1.80141	1.52321	1.51019	1.33795	1.52538
476	1.00028	1.80124	1.52313	1.51006	1.3379	1.52526
477	1.00028	1.80108	1.52306	1.50992	1.33784	1.52514
478	1.00028	1.80092	1.52298	1.50979	1.33778	1.52501
479	1.00028	1.80076	1.5229	1.50965	1.33773	1.52489
480	1.00028	1.80059	1.52283	1.50952	1.33768	1.52477
481	1.00028	1.80044	1.52275	1.50939	1.33762	1.52465
482	1.00028	1.80028	1.52268	1.50926	1.33757	1.52453
483	1.00028	1.80012	1.52261	1.50913	1.33751	1.52441
484	1.00028	1.79996	1.52253	1.509	1.33746	1.52429
485	1.00028	1.79981	1.52246	1.50887	1.33741	1.52418
486	1.00028	1.79965	1.52239	1.50874	1.33736	1.52406
487	1.00028	1.7995	1.52231	1.50861	1.3373	1.52394
488	1.00028	1.79935	1.52224	1.50849	1.33725	1.52383
489	1.00028	1.7992	1.52217	1.50836	1.3372	1.52371
490	1.00028	1.79905	1.5221	1.50824	1.33715	1.5236
491	1.00028	1.7989	1.52203	1.50811	1.3371	1.52349
492	1.00028	1.79875	1.52196	1.50799	1.33705	1.52338
493	1.00028	1.7986	1.52189	1.50787	1.337	1.52326
494	1.00028	1.79846	1.52182	1.50775	1.33695	1.52315
495	1.00028	1.79831	1.52175	1.50763	1.3369	1.52304
496	1.00028	1.79817	1.52168	1.50751	1.33685	1.52294
497	1.00028	1.79802	1.52162	1.50739	1.3368	1.52283
498	1.00028	1.79788	1.52155	1.50727	1.33675	1.52272
499	1.00028	1.79774	1.52148	1.50715	1.3367	1.52261
500	1.00028	1.7976	1.52141	1.50704	1.33665	1.52251
501	1.00028	1.79746	1.52135	1.50692	1.33661	1.5224
502	1.00028	1.79732	1.52128	1.50681	1.33656	1.5223
503	1.00028	1.79718	1.52122	1.50669	1.33651	1.52219
504	1.00028	1.79704	1.52115	1.50658	1.33646	1.52209
505	1.00028	1.79691	1.52109	1.50647	1.33642	1.52198
506	1.00028	1.79677	1.52102	1.50635	1.33637	1.52188
507	1.00028	1.79664	1.52096	1.50624	1.33632	1.52178
508	1.00028	1.7965	1.52089	1.50613	1.33628	1.52168
509	1.00028	1.79637	1.52083	1.50602	1.33623	1.52158
510	1.00028	1.79624	1.52077	1.50591	1.33619	1.52148
511	1.00028	1.79611	1.52071	1.5058	1.33614	1.52138
512	1.00028	1.79598	1.52064	1.5057	1.3361	1.52128
513	1.00028	1.79585	1.52058	1.50559	1.33605	1.52118
514	1.00028	1.79572	1.52052	1.50548	1.33601	1.52109
515	1.00028	1.79559	1.52046	1.50538	1.33596	1.52099
516	1.00028	1.79546	1.5204	1.50527	1.33592	1.52089
517	1.00028	1.79533	1.52034	1.50517	1.33587	1.5208
518	1.00028	1.79521	1.52028	1.50506	1.33583	1.5207
519	1.00028	1.79508	1.52022	1.50496	1.33579	1.52061
520	1.00028	1.79496	1.52016	1.50486	1.33574	1.52051
521	1.00028	1.79483	1.5201	1.50476	1.3357	1.52042
522	1.00028	1.79471	1.52004	1.50465	1.33566	1.52033
523	1.00028	1.79459	1.51998	1.50455	1.33561	1.52024
524	1.00028	1.79447	1.51993	1.50445	1.33557	1.52015
525	1.00028	1.79435	1.51987	1.50435	1.33553	1.52005
526	1.00028	1.79423	1.51981	1.50425	1.33549	1.51996
527	1.00028	1.79411	1.51975	1.50416	1.33545	1.51987
528	1.00028	1.79399	1.5197	1.50406	1.3354	1.51978
529	1.00028	1.79387	1.51964	1.50396	1.33536	1.5197
530	1.00028	1.79375	1.51958	1.50387	1.33532	1.51961
531	1.00028	1.79364	1.51953	1.50377	1.33528	1.51952
532	1.00028	1.79352	1.51947	1.50367	1.33524	1.51943
533	1.00028	1.79341	1.51942	1.50358	1.3352	1.51935
534	1.00028	1.79329	1.51936	1.50348	1.33516	1.51926
535	1.00028	1.79318	1.51931	1.50339	1.33512	1.51917
536	1.00028	1.79307	1.51925	1.5033	1.33508	1.51909
537	1.00028	1.79295	1.5192	1.50321	1.33504	1.519
538	1.00028	1.79284	1.51915	1.50311	1.335	1.51892
539	1.00028	1.79273	1.51909	1.50302	1.33496	1.51884
540	1.00028	1.79262	1.51904	1.50293	1.33492	1.51875
541	1.00028	1.79251	1.51899	1.50284	1.33488	1.51867
542	1.00028	1.7924	1.51893	1.50275	1.33485	1.51859
543	1.00028	1.79229	1.51888	1.50266	1.33481	1.51851
544	1.00028	1.79218	1.51883	1.50257	1.33477	1.51843
545	1.00028	1.79208	1.51878	1.50248	1.33473	1.51835
546	1.00028	1.79197	1.51873	1.5024	1.33469	1.51827
547	1.00028	1.79186	1.51867	1.50231	1.33466	1.51819
548	1.00028	1.79176	1.51862	1.50222	1.33462	1.51811
549	1.00028	1.79165	1.51857	1.50214	1.33458	1.51803
550	1.00028	1.79155	1.51852	1.50205	1.33454	1.51795
551	1.00028	1.79144	1.51847	1.50197	1.33451	1.51787
552	1.00028	1.79134	1.51842	1.50188	1.33447	1.51779
553	1.00028	1.79124	1.51837	1.5018	1.33443	1.51772
554	1.00028	1.79113	1.51832	1.50171	1.3344	1.51764
555	1.00028	1.79103	1.51827	1.50163	1.33436	1.51756
556	1.00028	1.79093	1.51823	1.50155	1.33432	1.51749
557	1.00028	1.79083	1.51818	1.50146	1.33429	1.51741
558	1.00028	1.79073	1.51813	1.50138	1.33425	1.51734
559	1.00028	1.79063	1.51808	1.5013	1.33422	1.51726
560	1.00028	1.79053	1.51803	1.50122	1.33418	1.51719
561	1.00028	1.79043	1.51798	1.50114	1.33415	1.51712
562	1.00028	1.79034	1.51794	1.50106	1.33411	1.51704
563	1.00028	1.79024	1.51789	1.50098	1.33408	1.51697
564	1.00028	1.79014	1.51784	1.5009	1.33404	1.5169
565	1.00028	1.79004	1.5178	1.50082	1.33401	1.51682
566	1.00028	1.78995	1.51775	1.50074	1.33397	1.51675
567	1.00028	1.78985	1.5177	1.50067	1.33394	1.51668
568	1.00028	1.78976	1.51766	1.50059	1.3339	1.51661
569	1.00028	1.78966	1.51761	1.50051	1.33387	1.51654
570	1.00028	1.78957	1.51757	1.50044	1.33384	1.51647
571	1.00028	1.78948	1.51752	1.50036	1.3338	1.5164
572	1.00028	1.78938	1.51748	1.50028	1.33377	1.51633
573	1.00028	1.78929	1.51743	1.50021	1.33373	1.51626
574	1.00028	1.7892	1.51739	1.50013	1.3337	1.51619
575	1.00028	1.78911	1.51734	1.50006	1.33367	1.51613
576	1.00028	1.78902	1.5173	1.49999	1.33364	1.51606
577	1.00028	1.78893	1.51725	1.49991	1.3336	1.51599
578	1.00028	1.78884	1.51721	1.49984	1.33357	1.51592
579	1.00028	1.78875	1.51717	1.49977	1.33354	1.51586
580	1.00028	1.78866	1.51712	1.49969	1.3335	1.51579
581	1.00028	1.78857	1.51708	1.49962	1.33347	1.51573
582	1.00028	1.78848	1.51704	1.49955	1.33344	1.51566
583	1.00028	1.7884	1.51699	1.49948	1.33341	1.51559
584	1.00028	1.78831	1.51695	1.49941	1.33338	1.51553
585	1.00028	1.78822	1.51691	1.49934	1.33334	1.51547
586	1.00028	1.78813	1.51687	1.49927	1.33331	1.5154
587	1.00028	1.78805	1.51682	1.4992	1.33328	1.51534
588	1.00028	1.78796	1.51678	1.49913	1.33325	1.51527
589	1.00028	1.78788	1.51674	1.49906	1.33322	1.51521
590	1.00028	1.78779	1.5167	1.49899	1.33319	1.51515
591	1.00028	1.78771	1.51666	1.49892	1.33316	1.51509
592	1.00028	1.78763	1.51662	1.49885	1.33313	1.51502
593	1.00028	1.78754	1.51658	1.49879	1.3331	1.51496
594	1.00028	1.78746	1.51653	1.49872	1.33307	1.5149
595	1.00028	1.78738	1.51649	1.49865	1.33303	1.51484
596	1.00028	1.78729	1.51645	1.49859	1.333	1.51478
597	1.00028	1.78721	1.51641	1.49852	1.33297	1.51472
598	1.00028	1.78713	1.51637	1.49846	1.33294	1.51466
599	1.00028	1.78705	1.51633	1.49839	1.33291	1.5146
600	1.00028	1.78697	1.51629	1.49833	1.33288	1.51454
601	1.00028	1.78689	1.51626	1.49826	1.33285	1.51448
602	1.00028	1.78681	1.51622	1.4982	1.33283	1.51442
603	1.00028	1.78673	1.51618	1.49813	1.3328	1.51436
604	1.00028	1.78665	1.51614	1.49807	1.33277	1.5143
605	1.00028	1.78657	1.5161	1.49801	1.33274	1.51424
606	1.00028	1.7865	1.51606	1.49794	1.33271	1.51419
607	1.00028	1.78642	1.51602	1.49788	1.33268	1.51413
608	1.00028	1.78634	1.51598	1.49782	1.33265	1.51407
609	1.00028	1.78626	1.51595	1.49776	1.33262	1.51402
610	1.00028	1.78619	1.51591	1.49769	1.33259	1.51396
611	1.00028	1.78611	1.51587	1.49763	1.33256	1.5139
612	1.00028	1.78603	1.51583	1.49757	1.33254	1.51385
613	1.00028	1.78596	1.5158	1.49751	1.33251	1.51379
614	1.00028	1.78588	1.51576	1.49745	1.33248	1.51374
615	1.00028	1.78581	1.51572	1.49739	1.33245	1.51368
616	1.00028	1.78573	1.51569	1.49733	1.33242	1.51363
617	1.00028	1.78566	1.51565	1.49727	1.3324	1.51357
618	1.00028	1.78559	1.51561	1.49721	1.33237	1.51352
619	1.00028	1.78551	1.51558	1.49715	1.33234	1.51346
620	1.00028	1.78544	1.51554	1.49709	1.33231	1.51341
621	1.00028	1.78537	1.5155	1.49704	1.33228	1.51336
622	1.00028	1.78529	1.51547	1.49698	1.33226	1.5133
623	1.00028	1.78522	1.51543	1.49692	1.33223	1.51325
624	1.00028	1.78515	1.5154	1.49686	1.3322	1.5132
625	1.00028	1.78508	1.51536	1.49681	1.33218	1.51314
626	1.00028	1.78501	1.51533	1.49675	1.33215	1.51309
627	1.00028	1.78494	1.51529	1.49669	1.33212	1.51304
628	1.00028	1.78487	1.51526	1.49664	1.3321	1.51299
629	1.00028	1.7848	1.51522	1.49658	1.33207	1.51294
630	1.00028	1.78473	1.51519	1.49652	1.33204	1.51289
631	1.00028	1.78466	1.51515	1.49647	1.33202	1.51284
632	1.00028	1.78459	1.51512	1.49641	1.33199	1.51278
633	1.00028	1.78452	1.51508	1.49636	1.33196	1.51273
634	1.00028	1.78445	1.51505	1.4963	1.33194	1.51268
635	1.00028	1.78438	1.51501	1.49625	1.33191	1.51263
636	1.00028	1.78431	1.51498	1.4962	1.33188	1.51258
637	1.00028	1.78425	1.51495	1.49614	1.33186	1.51254
638	1.00028	1.78418	1.51491	1.49609	1.33183	1.51249
639	1.00028	1.78411	1.51488	1.49603	1.33181	1.51244
640	1.00028	1.78404	1.51485	1.49598	1.33178	1.51239
641	1.00028	1.78398	1.51481	1.49593	1.33176	1.51234
642	1.00028	1.78391	1.51478	1.49588	1.33173	1.51229
643	1.00028	1.78385	1.51475	1.49582	1.3317	1.51224
644	1.00028	1.78378	1.51471	1.49577	1.33168	1.5122
645	1.00028	1.78372	1.51468	1.49572	1.33165	1.51215
646	1.00028	1.78365	1.51465	1.49567	1.33163	1.5121
647	1.00028	1.78359	1.51462	1.49562	1.3316	1.51205
648	1.00028	1.78352	1.51458	1.49557	1.33158	1.51201
649	1.00028	1.78346	1.51455	1.49552	1.33155	1.51196
650	1.00028	1.78339	1.51452	1.49546	1.33153	1.51192
651	1.00028	1.78333	1.51449	1.49541	1.3315	1.51187
652	1.00028	1.78327	1.51446	1.49536	1.33148	1.51182
653	1.00028	1.7832	1.51443	1.49531	1.33145	1.51178
654	1.00028	1.78314	1.51439	1.49527	1.33143	1.51173
655	1.00028	1.78308	1.51436	1.49522	1.33141	1.51169
656	1.00028	1.78301	1.51433	1.49517	1.33138	1.51164
657	1.00028	1.78295	1.5143	1.49512	1.33136	1.5116
658	1.00028	1.78289	1.51427	1.49507	1.33133	1.51155
659	1.00028	1.78283	1.51424	1.49502	1.33131	1.51151
660	1.00028	1.78277	1.51421	1.49497	1.33129	1.51146
661	1.00028	1.78271	1.51418	1.49493	1.33126	1.51142
662	1.00028	1.78265	1.51415	1.49488	1.33124	1.51138
663	1.00028	1.78259	1.51412	1.49483	1.33121	1.51133
664	1.00028	1.78253	1.51408	1.49478	1.33119	1.51129
665	1.00028	1.78247	1.51405	1.49474	1.33117	1.51125
666	1.00028	1.78241	1.51402	1.49469	1.33114	1.5112
667	1.00028	1.78235	1.51399	1.49464	1.33112	1.51116
668	1.00028	1.78229	1.51396	1.4946	1.3311	1.51112
669	1.00028	1.78223	1.51394	1.49455	1.33107	1.51108
670	1.00028	1.78217	1.51391	1.4945	1.33105	1.51103
671	1.00028	1.78211	1.51388	1.49446	1.33103	1.51099
672	1.00028	1.78205	1.51385	1.49441	1.331	1.51095
673	1.00028	1.782	1.51382	1.49437	1.33098	1.51091
674	1.00028	1.78194	1.51379	1.49432	1.33096	1.51087
675	1.00028	1.78188	1.51376	1.49428	1.33093	1.51083
676	1.00028	1.78182	1.51373	1.49423	1.33091	1.51078
677	1.00028	1.78177	1.5137	1.49419	1.33089	1.51074
678	1.00028	1.78171	1.51367	1.49414	1.33087	1.5107
679	1.00028	1.78165	1.51364	1.4941	1.33084	1.51066
680	1.00028	1.7816	1.51361	1.49406	1.33082	1.51062
681	1.00028	1.78154	1.51359	1.49401	1.3308	1.51058
682	1.00028	1.78148	1.51356	1.49397	1.33077	1.51054
683	1.00028	1.78143	1.51353	1.49393	1.33075	1.5105
684	1.00028	1.78137	1.5135	1.49388	1.33073	1.51046
685	1.00028	1.78132	1.51347	1.49384	1.33071	1.51042
686	1.00028	1.78126	1.51345	1.4938	1.33069	1.51038
687	1.00028	1.78121	1.51342	1.49375	1.33066	1.51035
688	1.00028	1.78115	1.51339	1.49371	1.33064	1.51031
689	1.00028	1.7811	1.51336	1.49367	1.33062	1.51027
690	1.00028	1.78104	1.51333	1.49363	1.3306	1.51023
691	1.00028	1.78099	1.51331	1.49359	1.33058	1.51019
692	1.00028	1.78094	1.51328	1.49355	1.33055	1.51015
693	1.00028	1.78088	1.51325	1.4935	1.33053	1.51011
694	1.00028	1.78083	1.51323	1.49346	1.33051	1.51008
695	1.00028	1.78078	1.5132	1.49342	1.33049	1.51004
696	1.00028	1.78072	1.51317	1.49338	1.33047	1.51
697	1.00028	1.78067	1.51314	1.49334	1.33045	1.50996
698	1.00028	1.78062	1.51312	1.4933	1.33042	1.50993
699	1.00028	1.78057	1.51309	1.49326	1.3304	1.50989
700	1.00028	1.78051	1.51306	1.49322	1.33038	1.50985
701	1.00028	1.78046	1.51304	1.49318	1.33036	1.50982
702	1.00028	1.78041	1.51301	1.49314	1.33034	1.50978
703	1.00028	1.78036	1.51298	1.4931	1.33032	1.50974
704	1.00028	1.78031	1.51296	1.49306	1.3303	1.50971
705	1.00028	1.78026	1.51293	1.49302	1.33028	1.50967
706	1.00028	1.78021	1.51291	1.49298	1.33025	1.50964
707	1.00028	1.78015	1.51288	1.49294	1.33023	1.5096
708	1.00028	1.7801	1.51285	1.49291	1.33021	1.50957
709	1.00028	1.78005	1.51283	1.49287	1.33019	1.50953
710	1.00028	1.78	1.5128	1.49283	1.33017	1.50949
711	1.00028	1.77995	1.51278	1.49279	1.33015	1.50946
712	1.00028	1.7799	1.51275	1.49275	1.33013	1.50942
713	1.00028	1.77985	1.51273	1.49271	1.33011	1.50939
714	1.00028	1.7798	1.5127	1.49268	1.33009	1.50936
715	1.00028	1.77976	1.51267	1.49264	1.33007	1.50932
716	1.00028	1.77971	1.51265	1.4926	1.33005	1.50929
717	1.00028	1.77966	1.51262	1.49256	1.33003	1.50925
718	1.00028	1.77961	1.5126	1.49253	1.33001	1.50922
719	1.00028	1.77956	1.51257	1.49249	1.32999	1.50918
720	1.00028	1.77951	1.51255	1.49245	1.32997	1.50915
721	1.00028	1.77946	1.51252	1.49242	1.32995	1.50912
722	1.00028	1.77942	1.5125	1.49238	1.32992	1.50908
723	1.00028	1.77937	1.51248	1.49235	1.3299	1.50905
724	1.00028	1.77932	1.51245	1.49231	1.32988	1.50902
725	1.00028	1.77927	1.51243	1.49227	1.32986	1.50898
726	1.00028	1.77922	1.5124	1.49224	1.32984	1.50895
727	1.00028	1.77918	1.51238	1.4922	1.32982	1.50892
728	1.00028	1.77913	1.51235	1.49217	1.3298	1.50889
729	1.00028	1.77908	1.51233	1.49213	1.32978	1.50885
730	1.00028	1.77904	1.5123	1.4921	1.32977	1.50882
731	1.00028	1.77899	1.51228	1.49206	1.32975	1.50879
732	1.00028	1.77894	1.51226	1.49203	1.32973	1.50876
733	1.00028	1.7789	1.51223	1.49199	1.32971	1.50873
734	1.00028	1.77885	1.51221	1.49196	1.32969	1.50869
735	1.00028	1.77881	1.51218	1.49192	1.32967	1.50866
736	1.00028	1.77876	1.51216	1.49189	1.32965	1.50863
737	1.00028	1.77872	1.51214	1.49185	1.32963	1.5086
738	1.00028	1.77867	1.51211	1.49182	1.32961	1.50857
739	1.00028	1.77862	1.51209	1.49179	1.32959	1.50854
740	1.00028	1.77858	1.51207	1.49175	1.32957	1.50851
741	1.00028	1.77853	1.51204	1.49172	1.32955	1.50848
742	1.00028	1.77849	1.51202	1.49169	1.32953	1.50844
743	1.00028	1.77845	1.512	1.49165	1.32951	1.50841
744	1.00028	1.7784	1.51197	1.49162	1.32949	1.50838
745	1.00028	1.77836	1.51195	1.49159	1.32947	1.50835
746	1.00028	1.77831	1.51193	1.49155	1.32945	1.50832
747	1.00028	1.77827	1.5119	1.49152	1.32943	1.50829
748	1.00028	1.77822	1.51188	1.49149	1.32942	1.50826
749	1.00028	1.77818	1.51186	1.49146	1.3294	1.50823
750	1.00028	1.77814	1.51184	1.49142	1.32938	1.5082
751	1.00028	1.77809	1.51181	1.49139	1.32936	1.50817
752	1.00028	1.77805	1.51179	1.49136	1.32934	1.50814
753	1.00028	1.77801	1.51177	1.49133	1.32932	1.50811
754	1.00028	1.77796	1.51175	1.4913	1.3293	1.50809
755	1.00028	1.77792	1.51172	1.49126	1.32928	1.50806
756	1.00028	1.77788	1.5117	1.49123	1.32927	1.50803
757	1.00028	1.77784	1.51168	1.4912	1.32925	1.508
758	1.00028	1.77779	1.51166	1.49117	1.32923	1.50797
759	1.00028	1.77775	1.51163	1.49114	1.32921	1.50794
760	1.00028	1.77771	1.51161	1.49111	1.32919	1.50791
761	1.00028	1.77767	1.51159	1.49108	1.32917	1.50788
762	1.00028	1.77763	1.51157	1.49105	1.32915	1.50786
763	1.00028	1.77758	1.51155	1.49102	1.32914	1.50783
764	1.00028	1.77754	1.51152	1.49098	1.32912	1.5078
765	1.00028	1.7775	1.5115	1.49095	1.3291	1.50777
766	1.00028	1.77746	1.51148	1.49092	1.32908	1.50774
767	1.00028	1.77742	1.51146	1.49089	1.32906	1.50772
768	1.00028	1.77738	1.51144	1.49086	1.32904	1.50769
769	1.00028	1.77734	1.51142	1.49083	1.32902	1.50766
770	1.00028	1.7773	1.5114	1.4908	1.32901	1.50763
771	1.00028	1.77726	1.51137	1.49077	1.32899	1.50761
772	1.00028	1.77722	1.51135	1.49074	1.32897	1.50758
773	1.00028	1.77718	1.51133	1.49072	1.32895	1.50755
774	1.00028	1.77713	1.51131	1.49069	1.32893	1.50753
775	1.00028	1.77709	1.51129	1.49066	1.32892	1.5075
776	1.00028	1.77705	1.51127	1.49063	1.3289	1.50747
777	1.00028	1.77701	1.51125	1.4906	1.32888	1.50745
778	1.00028	1.77698	1.51123	1.49057	1.32886	1.50742
779	1.00028	1.77694	1.5112	1.49054	1.32884	1.50739
780	1.00028	1.7769	1.51118	1.49051	1.32883	1.50737
781	1.00028	1.77686	1.51116	1.49048	1.32881	1.50734
782	1.00028	1.77682	1.51114	1.49046	1.32879	1.50731
783	1.00028	1.77678	1.51112	1.49043	1.32877	1.50729
784	1.00028	1.77674	1.5111	1.4904	1.32876	1.50726
785	1.00028	1.7767	1.51108	1.49037	1.32874	1.50724
786	1.00028	1.77666	1.51106	1.49034	1.32872	1.50721
787	1.00028	1.77662	1.51104	1.49032	1.3287	1.50718
788	1.00028	1.77658	1.51102	1.49029	1.32868	1.50716
789	1.00028	1.77655	1.511	1.49026	1.32867	1.50713
790	1.00028	1.77651	1.51098	1.49023	1.32865	1.50711
791	1.00028	1.77647	1.51096	1.49021	1.32863	1.50708
792	1.00028	1.77643	1.51094	1.49018	1.32861	1.50706
793	1.00028	1.77639	1.51092	1.49015	1.3286	1.50703
794	1.00028	1.77636	1.5109	1.49012	1.32858	1.50701
795	1.00028	1.77632	1.51088	1.4901	1.32856	1.50698
796	1.00028	1.77628	1.51086	1.49007	1.32854	1.50696
797	1.00028	1.77624	1.51084	1.49004	1.32853	1.50693
798	1.00028	1.77621	1.51082	1.49002	1.32851	1.50691
799	1.00028	1.77617	1.5108	1.48999	1.32849	1.50688
800	1.00028	1.77613	1.51078	1.48996	1.32848	1.50686

## Sheet: Colors
wavelength	hex code
λ (nm)
300	FFFFFF
301	FFFFFF
302	FFFFFF
303	FFFFFF
304	FFFFFF
305	FFFFFF
306	FFFFFF
307	FFFFFF
308	FFFFFF
309	FFFFFF
310	FFFFFF
311	FFFFFF
312	FFFFFF
313	FFFFFF
314	FFFFFF
315	FFFFFF
316	FFFFFF
317	FFFFFF
318	FFFFFF
319	FFFFFF
320	FFFFFF
321	FFFFFF
322	FFFFFF
323	FFFFFF
324	FFFFFF
325	FFFFFF
326	FFFFFF
327	FFFFFF
328	FFFFFF
329	FFFFFF
330	FFFFFF
331	FFFFFF
332	FFFFFF
333	FFFFFF
334	FFFFFF
335	FFFFFF
336	FFFFFF
337	FFFFFF
338	FFFFFF
339	FFFFFF
340	FFFFFF
341	FFFFFF
342	FFFFFF
343	FFFFFF
344	FFFFFF
345	FFFFFF
346	FFFFFF
347	FFFFFF
348	FFFFFF
349	FFFFFF
350	FFFFFF
351	FFFFFF
352	FFFFFF
353	FFFFFF
354	FFFFFF
355	FFFFFF
356	FFFFFF
357	FFFFFF
358	FFFFFF
359	FFFFFF
360	FFFFFF
361	FFFFFF
362	FFFFFF
363	FFFFFF
364	FFFFFF
365	FFFFFF
366	FFFFFF
367	FFFFFF
368	FFFFFF
369	FFFFFF
370	FFFFFF
371	FFFFFF
372	FFFFFF
373	FFFFFF
374	FFFFFF
375	FFFFFF
376	FFFFFF
377	FFFFFF
378	FFFFFF
379	FFFFFF
380	610061
381	640066
382	67006a
383	6a006f
384	6d0073
385	6f0077
386	72007c
387	740080
388	760084		355	FFFFFF
389	780088
390	79008d
391	7b0091
392	7c0095
393	7c0095
394	7f009d
395	8000a1
396	8100a5
397	8100a9
398	8200ad
399	8200b1
400	8300b5
401	8300b9
402	8300bc
403	8300c0
404	8200c4
405	8200c8
406	8100cc
407	8100cf
408	8000d3
409	7f00d7
410	7e00db
411	7c00de
412	7b00e2
413	7900e6
414	7800e9
415	7600ed
416	7400f1
417	7100f4
418	6f00f8
419	6d00fb
420	6a00ff
421	6600ff
422	6100ff
423	5d00ff
424	5900ff
425	5400ff
426	5000ff
427	4b00ff
428	4600ff
429	4200ff
430	3d00ff
431	3800ff
432	3300ff
433	2e00ff
434	2800ff
435	2300ff
436	1d00ff
437	1700ff
438	1100ff
439	0a00ff
440	0000ff
441	000bff
442	0013ff
443	001bff
444	0022ff
445	0028ff
446	002fff
447	0035ff
448	003bff
449	0041ff
450	0046ff
451	004cff
452	0051ff
453	0057ff
454	005cff
455	0061ff
456	0066ff
457	006cff
458	0071ff
459	0076ff
460	007bff
461	007fff
462	0084ff
463	0089ff
464	008eff
465	0092ff
466	0097ff
467	009cff
468	00a0ff
469	00a5ff
470	00a9ff
471	00aeff
472	00b2ff
473	00b7ff
474	00bbff
475	00c0ff
476	00c4ff
477	00c8ff
478	00cdff
479	00d1ff
480	00d5ff
481	00daff
482	00deff
483	00e2ff
484	00e6ff
485	00eaff
486	00efff
487	00f3ff
488	00f7ff
489	00fbff
490	00ffff
491	00fff5
492	00ffea
493	00ffe0
494	00ffd5
495	00ffcb
496	00ffc0
497	00ffb5
498	00ffa9
499	00ff9e
500	00ff92
501	00ff87
502	00ff7b
503	00ff6e
504	00ff61
505	00ff54
506	00ff46
507	00ff38
508	00ff28
509	00ff17
510	00ff00
511	09ff00
512	0fff00
513	15ff00
514	1aff00
515	1fff00
516	24ff00
517	28ff00
518	2dff00
519	31ff00
520	36ff00
521	3aff00
522	3eff00
523	42ff00
524	46ff00
525	4aff00
526	4eff00
527	52ff00
528	56ff00
529	5aff00
530	5eff00
531	61ff00
532	65ff00
533	69ff00
534	6cff00
535	70ff00
536	73ff00
537	77ff00
538	7bff00
539	7eff00
540	81ff00
541	85ff00
542	88ff00
543	8cff00
544	8fff00
545	92ff00
546	96ff00
547	99ff00
548	9cff00
549	a0ff00
550	a3ff00
551	a6ff00
552	a9ff00
553	adff00
554	b0ff00
555	b3ff00
556	b6ff00
557	b9ff00
558	bdff00
559	c0ff00
560	c3ff00
561	c6ff00
562	c9ff00
563	ccff00
564	cfff00
565	d2ff00
566	d5ff00
567	d8ff00
568	dbff00
569	deff00
570	e1ff00
571	e4ff00
572	e7ff00
573	eaff00
574	edff00
575	f0ff00
576	f3ff00
577	f6ff00
578	f9ff00
579	fcff00
580	ffff00
581	fffc00
582	fff900
583	fff600
584	fff200
585	ffef00
586	ffec00
587	ffe900
588	ffe600
589	ffe200
590	ffdf00
591	ffdc00
592	ffd900
593	ffd500
594	ffd200
595	ffcf00
596	ffcb00
597	ffc800
598	ffc500
599	ffc100
600	ffbe00
601	ffbb00
602	ffb700
603	ffb400
604	ffb000
605	ffad00
606	ffa900
607	ffa600
608	ffa200
609	ff9f00
610	ff9b00
611	ff9800
612	ff9400
613	ff9100
614	ff8d00
615	ff8900
616	ff8600
617	ff8200
618	ff7e00
619	ff7b00
620	ff7700
621	ff7300
622	ff6f00
623	ff6b00
624	ff6700
625	ff6300
626	ff5f00
627	ff5b00
628	ff5700
629	ff5300
630	ff4f00
631	ff4b00
632	ff4600
633	ff4200
634	ff3e00
635	ff3900
636	ff3400
637	ff3000
638	ff2b00
639	ff2600
640	ff2100
641	ff1b00
642	ff1600
643	ff1000
644	ff0900
645	ff0000
646	ff0000
647	ff0000
648	ff0000
649	ff0000
650	ff0000
651	ff0000
652	ff0000
653	ff0000
654	ff0000
655	ff0000
656	ff0000
657	ff0000
658	ff0000
659	ff0000
660	ff0000
661	ff0000
662	ff0000
663	ff0000
664	ff0000
665	ff0000
666	ff0000
667	ff0000
668	ff0000
669	ff0000
670	ff0000
671	ff0000
672	ff0000
673	ff0000
674	ff0000
675	ff0000
676	ff0000
677	ff0000
678	ff0000
679	ff0000
680	ff0000
681	ff0000
682	ff0000
683	ff0000
684	ff0000
685	ff0000
686	ff0000
687	ff0000
688	ff0000
689	ff0000
690	ff0000
691	ff0000
692	ff0000
693	ff0000
694	ff0000
695	ff0000
696	ff0000
697	ff0000
698	ff0000
699	ff0000
700	ff0000
701	fd0000
702	fb0000
703	fa0000
704	f80000
705	f60000
706	f40000
707	f20000
708	f10000
709	ef0000
710	ed0000
711	eb0000
712	e90000
713	e80000
714	e60000
715	e40000
716	e20000
717	e00000
718	de0000
719	dc0000
720	db0000
721	d90000
722	d70000
723	d50000
724	d30000
725	d10000
726	cf0000
727	ce0000
728	cc0000
729	ca0000
730	c80000
731	c60000
732	c40000
733	c20000
734	c00000
735	be0000
736	bc0000
737	ba0000
738	b90000
739	b70000
740	b50000
741	b30000
742	b10000
743	af0000
744	ad0000
745	ab0000
746	a90000
747	a70000
748	a50000
749	a30000
750	a10000
751	9f0000
752	9d0000
753	9b0000
754	990000
755	970000
756	950000
757	930000
758	910000
759	8f0000
760	8d0000
761	8a0000
762	880000
763	860000
764	840000
765	820000
766	800000
767	7e0000
768	7c0000
769	7a0000
770	770000
771	750000
772	730000
773	710000
774	6f0000
775	6d0000
776	6a0000
777	680000
778	660000
779	640000
780	610000
781	FFFFFF
782	FFFFFF
783	FFFFFF
784	FFFFFF
785	FFFFFF
786	FFFFFF
787	FFFFFF
788	FFFFFF
789	FFFFFF
790	FFFFFF
791	FFFFFF
792	FFFFFF
793	FFFFFF
794	FFFFFF
795	FFFFFF
796	FFFFFF
797	FFFFFF
798	FFFFFF
799	FFFFFF
800	FFFFFF

## Sheet: Fluors
Fluorophore Group	Fluorophore name	Peak Excitation (nm)	Peak Emission (nm)				Excitation Reference	Emission Reference
UV Proteins	Sirius	355	424				FFFFFF	5900ff
Blue Proteins	Azurite	383	450				6a006f	0046ff			YES	Air
	EBFP2	383	448				6a006f	003bff			NO	Water
	mKalama1	385	456				6f0077	0066ff				Oil
	mTagBFP2	399	454				8200b1	005cff
	TagBFP	402	457				8300bc	006cff
Cyan Proteins	ECFP	433	475				2e00ff	00c0ff
	Cerulean	433	475				2e00ff	00c0ff
	mCerulean3	433	475				2e00ff	00c0ff
	SCFP3A	433	474				2e00ff	00bbff
	CyPet	435	477				2300ff	00c8ff
	mTurquoise	434	474				2800ff	00bbff
	mTurquoise2	434	474				2800ff	00bbff
	TagCFP	458	480				0071ff	00d5ff
	mTFP1	462	492				0084ff	00ffea
	monomeric Midoriishi-Cyan	470	496				00a9ff	00ffc0
	Aquamarine	430	474				3d00ff	00bbff
Green Proteins	TurboGFP	482	502				00deff	00ff7b
	TagGFP2	483	506				00e2ff	00ff46
	mUKG	483	499				00e2ff	00ff9e
	Superfolder GFP	485	510				00eaff	00ff00
	Emerald	487	509				00f3ff	00ff17
	EGFP	488	507				00f7ff	00ff38
	Monomeric Azami Green	492	505				00ffea	00ff54
	mWasabi	493	509				00ffe0	00ff17
	Clover	505	515				00ff54	1fff00
	mNeonGreen	506	517				00ff46	28ff00
	NowGFP	494	502				00ffd5	00ff7b
	mClover3	506	518				00ff46	2dff00
Yellow Proteins	TagYFP	508	524				00ff28	46ff00
	EYFP	513	527				15ff00	52ff00
	Topaz	514	527				1aff00	52ff00
	Venus	515	528				1fff00	56ff00
	SYFP2	515	527				1fff00	52ff00
	Citrine	516	529				24ff00	5aff00
	Ypet	517	530				28ff00	5eff00
	lanRFP-ΔS83	521	592				3aff00	ffd900
	mPapaya1	530	541				5eff00	85ff00
Orange Proteins	Monomeric Kusabira-Orange	548	559				9cff00	c0ff00
	mOrange	548	562				9cff00	c9ff00
	mOrange2	549	565				a0ff00	d2ff00
	JF 549	549	571				a0ff00	e4ff00
	mKOκ	551	563				a6ff00	ccff00
	mKO2	551	565				a6ff00	d2ff00
Red Proteins	TagRFP	555	584				b3ff00	fff200
	TagRFP-T	555	584				b3ff00	fff200
	mRuby	558	605				bdff00	ffad00
	mRuby2	559	600				c0ff00	ffbe00
	mTangerine	568	585				dbff00	ffef00
	mApple	568	592				dbff00	ffd900
	mStrawberry	574	596				edff00	ffcb00
	FusionRed	580	608				ffff00	ffa200
	mCherry	587	610				ffe900	ff9b00
	mNectarine	558	578				bdff00	f9ff00
	mRuby3	558	592				bdff00	ffd900
Far Red Proteins	mKate2	588	633				ffe600	ff4200
	HcRed-Tandem	590	637				ffdf00	ff3000
	mPlum	590	649				ffdf00	ff0000
	mRaspberry	598	625				ffc500	ff6300
	mNeptune	600	650				ffbe00	ff0000
	NirFP	605	670				ffad00	ff0000
	TagRFP657	611	657				ff9800	ff0000
	TagRFP675	598	675				ffc500	ff0000
	mCardinal	604	659				ffb000	ff0000
Near IR Proteins	iFP1.4	684	708				ff0000	f10000
	iRFP713 (iRFP)	690	713				ff0000	e80000
	iRFP670	643	670				ff1000	ff0000
	iRFP682	663	682				ff0000	ff0000
	iRFP702	673	702				ff0000	fb0000
	iRFP720	702	720				fb0000	db0000
	iFP2.0	690	711				ff0000	eb0000
	mIFP	683	704				ff0000	f80000
	TDsmURFP	642	670				ff1600	ff0000
	JF 646	646	664
	miRFP670	642	670				ff1600	ff0000
Sapphire-type Proteins	Sapphire	399	511				8200b1	09ff00
	T-Sapphire	399	511				8200b1	09ff00
	mAmetrine	406	526				8100cc	4eff00
Long Stokes Shift Proteins	mKeima Red	440	620				0000ff	ff7700
	mBeRFP	446	611				002fff	ff9800
	LSS-mKate2	460	605				007bff	ffad00
	LSS-mKate1	463	624				0089ff	ff6700
	LSSmOrange	437	572				1700ff	e7ff00
	CyOFP1	497	589				00ffb5	ffe200

## Sheet: Lens Lookups
theta 1 (º)	x (mm)	y (mm)	Slope (dy/dx)						Acylindrical Lens Constants
0.000184373	0.0001	1.60896e-10	310760						R	k	A4	A6	A8	A10	A12	A14
0.000368746	0.0002	6.43583e-10	155380						31.076	-1	1.46659e-06	-1.02956e-10	-1.45332e-13	-3.07972e-17	2.03135e-20	5.57008e-24
0.000553119	0.0003	1.44806e-09	103587						Acylindrical Lens Derivative Coefficients
0.000737492	0.0004	2.57433e-09	77689.9						-	A1	A3	A5	A7	A9	A11	A13
0.000921865	0.0005	4.0224e-09	62151.9							0.0321792	5.86637e-06	6.17737e-10	1.16265e-12	3.07972e-16	2.43763e-19	7.79811e-23
0.00110624	0.0006	5.79225e-09	51793.3
0.00129061	0.0007	7.8839e-09	44394.2
0.00147498	0.0008	1.02973e-08	38845
0.00165936	0.0009	1.30326e-08	34528.9
0.00184373	0.001	1.60896e-08	31076
0.0020281	0.0011	1.94684e-08	28250.9
0.00221248	0.0012	2.3169e-08	25896.6
0.00239685	0.0013	2.71914e-08	23904.6
0.00258122	0.0014	3.15356e-08	22197.1
0.00276559	0.0015	3.62016e-08	20717.3
0.00294997	0.0016	4.11893e-08	19422.5
0.00313434	0.0017	4.64989e-08	18280
0.00331871	0.0018	5.21303e-08	17264.4
0.00350309	0.0019	5.80834e-08	16355.8
0.00368746	0.002	6.43583e-08	15538
0.00387183	0.0021	7.09551e-08	14798.1
0.0040562	0.0022	7.78736e-08	14125.4
0.00424058	0.0023	8.51139e-08	13511.3
0.00442495	0.0024	9.2676e-08	12948.3
0.00460932	0.0025	1.0056e-07	12430.4
0.0047937	0.0026	1.08766e-07	11952.3
0.00497807	0.0027	1.17293e-07	11509.6
0.00516244	0.0028	1.26142e-07	11098.6
0.00534682	0.0029	1.35313e-07	10715.9
0.00553119	0.003	1.44806e-07	10358.7
0.00571556	0.0031	1.54621e-07	10024.5
0.00589993	0.0032	1.64757e-07	9711.24
0.00608431	0.0033	1.75216e-07	9416.96
0.00626868	0.0034	1.85996e-07	9139.99
0.00645305	0.0035	1.97097e-07	8878.85
0.00663743	0.0036	2.08521e-07	8632.22
0.0068218	0.0037	2.20266e-07	8398.91
0.00700617	0.0038	2.32334e-07	8177.89
0.00719054	0.0039	2.44723e-07	7968.2
0.00737492	0.004	2.57433e-07	7768.99
0.00755929	0.0041	2.70466e-07	7579.51
0.00774366	0.0042	2.8382e-07	7399.04
0.00792804	0.0043	2.97496e-07	7226.97
0.00811241	0.0044	3.11494e-07	7062.72
0.00829678	0.0045	3.25814e-07	6905.77
0.00848115	0.0046	3.40456e-07	6755.65
0.00866553	0.0047	3.55419e-07	6611.91
0.0088499	0.0048	3.70704e-07	6474.16
0.00903427	0.0049	3.86311e-07	6342.04
0.00921865	0.005	4.0224e-07	6215.19
0.00940302	0.0051	4.1849e-07	6093.33
0.00958739	0.0052	4.35062e-07	5976.15
0.00977177	0.0053	4.51956e-07	5863.39
0.00995614	0.0054	4.69172e-07	5754.81
0.0101405	0.0055	4.8671e-07	5650.18
0.0103249	0.0056	5.04569e-07	5549.28
0.0105093	0.0057	5.22751e-07	5451.93
0.0106936	0.0058	5.41254e-07	5357.93
0.010878	0.0059	5.60079e-07	5267.11
0.0110624	0.006	5.79225e-07	5179.33
0.0112467	0.0061	5.98694e-07	5094.42
0.0114311	0.0062	6.18484e-07	5012.25
0.0116155	0.0063	6.38596e-07	4932.69
0.0117999	0.0064	6.59029e-07	4855.62
0.0119842	0.0065	6.79785e-07	4780.92
0.0121686	0.0066	7.00862e-07	4708.48
0.012353	0.0067	7.22262e-07	4638.21
0.0125374	0.0068	7.43982e-07	4570
0.0127217	0.0069	7.66025e-07	4503.76
0.0129061	0.007	7.8839e-07	4439.42
0.0130905	0.0071	8.11076e-07	4376.9
0.0132749	0.0072	8.34084e-07	4316.11
0.0134592	0.0073	8.57414e-07	4256.98
0.0136436	0.0074	8.81066e-07	4199.46
0.013828	0.0075	9.05039e-07	4143.46
0.0140123	0.0076	9.29335e-07	4088.94
0.0141967	0.0077	9.53952e-07	4035.84
0.0143811	0.0078	9.7889e-07	3984.1
0.0145655	0.0079	1.00415e-06	3933.67
0.0147498	0.008	1.02973e-06	3884.5
0.0149342	0.0081	1.05564e-06	3836.54
0.0151186	0.0082	1.08186e-06	3789.75
0.015303	0.0083	1.10841e-06	3744.09
0.0154873	0.0084	1.13528e-06	3699.52
0.0156717	0.0085	1.16247e-06	3656
0.0158561	0.0086	1.18999e-06	3613.49
0.0160404	0.0087	1.21782e-06	3571.95
0.0162248	0.0088	1.24598e-06	3531.36
0.0164092	0.0089	1.27446e-06	3491.68
0.0165936	0.009	1.30326e-06	3452.89
0.0167779	0.0091	1.33238e-06	3414.94
0.0169623	0.0092	1.36182e-06	3377.82
0.0171467	0.0093	1.39159e-06	3341.5
0.0173311	0.0094	1.42168e-06	3305.95
0.0175154	0.0095	1.45209e-06	3271.16
0.0176998	0.0096	1.48282e-06	3237.08
0.0178842	0.0097	1.51387e-06	3203.71
0.0180685	0.0098	1.54524e-06	3171.02
0.0182529	0.0099	1.57694e-06	3138.99
0.0184373	0.01	1.60896e-06	3107.6
0.0186217	0.0101	1.6413e-06	3076.83
0.018806	0.0102	1.67396e-06	3046.66
0.0189904	0.0103	1.70694e-06	3017.08
0.0191748	0.0104	1.74025e-06	2988.07
0.0193592	0.0105	1.77388e-06	2959.62
0.0195435	0.0106	1.80783e-06	2931.7
0.0197279	0.0107	1.8421e-06	2904.3
0.0199123	0.0108	1.87669e-06	2877.4
0.0200966	0.0109	1.9116e-06	2851.01
0.020281	0.011	1.94684e-06	2825.09
0.0204654	0.0111	1.9824e-06	2799.64
0.0206498	0.0112	2.01828e-06	2774.64
0.0208341	0.0113	2.05448e-06	2750.09
0.0210185	0.0114	2.091e-06	2725.96
0.0212029	0.0115	2.12785e-06	2702.26
0.0213873	0.0116	2.16501e-06	2678.96
0.0215716	0.0117	2.2025e-06	2656.07
0.021756	0.0118	2.24031e-06	2633.56
0.0219404	0.0119	2.27845e-06	2611.43
0.0221248	0.012	2.3169e-06	2589.66
0.0223091	0.0121	2.35568e-06	2568.26
0.0224935	0.0122	2.39477e-06	2547.21
0.0226779	0.0123	2.43419e-06	2526.5
0.0228622	0.0124	2.47393e-06	2506.13
0.0230466	0.0125	2.514e-06	2486.08
0.023231	0.0126	2.55438e-06	2466.35
0.0234154	0.0127	2.59509e-06	2446.93
0.0235997	0.0128	2.63612e-06	2427.81
0.0237841	0.0129	2.67747e-06	2408.99
0.0239685	0.013	2.71914e-06	2390.46
0.0241529	0.0131	2.76113e-06	2372.21
0.0243372	0.0132	2.80345e-06	2354.24
0.0245216	0.0133	2.84609e-06	2336.54
0.024706	0.0134	2.88905e-06	2319.1
0.0248903	0.0135	2.93233e-06	2301.92
0.0250747	0.0136	2.97593e-06	2285
0.0252591	0.0137	3.01985e-06	2268.32
0.0254435	0.0138	3.0641e-06	2251.88
0.0256278	0.0139	3.10867e-06	2235.68
0.0258122	0.014	3.15356e-06	2219.71
0.0259966	0.0141	3.19877e-06	2203.97
0.026181	0.0142	3.2443e-06	2188.45
0.0263653	0.0143	3.29016e-06	2173.14
0.0265497	0.0144	3.33634e-06	2158.05
0.0267341	0.0145	3.38284e-06	2143.17
0.0269184	0.0146	3.42966e-06	2128.49
0.0271028	0.0147	3.4768e-06	2114.01
0.0272872	0.0148	3.52426e-06	2099.73
0.0274716	0.0149	3.57205e-06	2085.64
0.0276559	0.015	3.62016e-06	2071.73
0.0278403	0.0151	3.66859e-06	2058.01
0.0280247	0.0152	3.71734e-06	2044.47
0.0282091	0.0153	3.76641e-06	2031.11
0.0283934	0.0154	3.81581e-06	2017.92
0.0285778	0.0155	3.86552e-06	2004.9
0.0287622	0.0156	3.91556e-06	1992.05
0.0289465	0.0157	3.96592e-06	1979.36
0.0291309	0.0158	4.0166e-06	1966.83
0.0293153	0.0159	4.06761e-06	1954.46
0.0294997	0.016	4.11893e-06	1942.25
0.029684	0.0161	4.17058e-06	1930.18
0.0298684	0.0162	4.22255e-06	1918.27
0.0300528	0.0163	4.27484e-06	1906.5
0.0302372	0.0164	4.32746e-06	1894.88
0.0304215	0.0165	4.38039e-06	1883.39
0.0306059	0.0166	4.43365e-06	1872.05
0.0307903	0.0167	4.48722e-06	1860.84
0.0309746	0.0168	4.54113e-06	1849.76
0.031159	0.0169	4.59535e-06	1838.81
0.0313434	0.017	4.64989e-06	1828
0.0315278	0.0171	4.70476e-06	1817.31
0.0317121	0.0172	4.75994e-06	1806.74
0.0318965	0.0173	4.81545e-06	1796.3
0.0320809	0.0174	4.87128e-06	1785.98
0.0322653	0.0175	4.92744e-06	1775.77
0.0324496	0.0176	4.98391e-06	1765.68
0.032634	0.0177	5.04071e-06	1755.7
0.0328184	0.0178	5.09782e-06	1745.84
0.0330028	0.0179	5.15526e-06	1736.09
0.0331871	0.018	5.21303e-06	1726.44
0.0333715	0.0181	5.27111e-06	1716.9
0.0335559	0.0182	5.32951e-06	1707.47
0.0337402	0.0183	5.38824e-06	1698.14
0.0339246	0.0184	5.44729e-06	1688.91
0.034109	0.0185	5.50666e-06	1679.78
0.0342934	0.0186	5.56635e-06	1670.75
0.0344777	0.0187	5.62637e-06	1661.82
0.0346621	0.0188	5.6867e-06	1652.98
0.0348465	0.0189	5.74736e-06	1644.23
0.0350309	0.019	5.80834e-06	1635.58
0.0352152	0.0191	5.86964e-06	1627.01
0.0353996	0.0192	5.93127e-06	1618.54
0.035584	0.0193	5.99321e-06	1610.15
0.0357683	0.0194	6.05548e-06	1601.85
0.0359527	0.0195	6.11807e-06	1593.64
0.0361371	0.0196	6.18098e-06	1585.51
0.0363215	0.0197	6.24421e-06	1577.46
0.0365058	0.0198	6.30776e-06	1569.49
0.0366902	0.0199	6.37164e-06	1561.61
0.0368746	0.02	6.43583e-06	1553.8
0.037059	0.0201	6.50035e-06	1546.07
0.0372433	0.0202	6.5652e-06	1538.41
0.0374277	0.0203	6.63036e-06	1530.84
0.0376121	0.0204	6.69584e-06	1523.33
0.0377964	0.0205	6.76165e-06	1515.9
0.0379808	0.0206	6.82778e-06	1508.54
0.0381652	0.0207	6.89423e-06	1501.25
0.0383496	0.0208	6.961e-06	1494.04
0.0385339	0.0209	7.02809e-06	1486.89
0.0387183	0.021	7.09551e-06	1479.81
0.0389027	0.0211	7.16325e-06	1472.79
0.0390871	0.0212	7.2313e-06	1465.85
0.0392714	0.0213	7.29968e-06	1458.97
0.0394558	0.0214	7.36839e-06	1452.15
0.0396402	0.0215	7.43741e-06	1445.39
0.0398245	0.0216	7.50676e-06	1438.7
0.0400089	0.0217	7.57643e-06	1432.07
0.0401933	0.0218	7.64642e-06	1425.5
0.0403777	0.0219	7.71673e-06	1418.99
0.040562	0.022	7.78736e-06	1412.54
0.0407464	0.0221	7.85832e-06	1406.15
0.0409308	0.0222	7.92959e-06	1399.82
0.0411152	0.0223	8.00119e-06	1393.54
0.0412995	0.0224	8.07311e-06	1387.32
0.0414839	0.0225	8.14535e-06	1381.15
0.0416683	0.0226	8.21792e-06	1375.04
0.0418526	0.0227	8.2908e-06	1368.99
0.042037	0.0228	8.36401e-06	1362.98
0.0422214	0.0229	8.43754e-06	1357.03
0.0424058	0.023	8.51139e-06	1351.13
0.0425901	0.0231	8.58556e-06	1345.28
0.0427745	0.0232	8.66006e-06	1339.48
0.0429589	0.0233	8.73488e-06	1333.73
0.0431433	0.0234	8.81001e-06	1328.03
0.0433276	0.0235	8.88547e-06	1322.38
0.043512	0.0236	8.96126e-06	1316.78
0.0436964	0.0237	9.03736e-06	1311.22
0.0438807	0.0238	9.11379e-06	1305.71
0.0440651	0.0239	9.19053e-06	1300.25
0.0442495	0.024	9.2676e-06	1294.83
0.0444339	0.0241	9.34499e-06	1289.46
0.0446182	0.0242	9.42271e-06	1284.13
0.0448026	0.0243	9.50074e-06	1278.85
0.044987	0.0244	9.5791e-06	1273.61
0.0451714	0.0245	9.65778e-06	1268.41
0.0453557	0.0246	9.73677e-06	1263.25
0.0455401	0.0247	9.8161e-06	1258.14
0.0457245	0.0248	9.89574e-06	1253.06
0.0459089	0.0249	9.97571e-06	1248.03
0.0460932	0.025	1.0056e-05	1243.04
0.0462776	0.0251	1.01366e-05	1238.09
0.046462	0.0252	1.02175e-05	1233.17
0.0466463	0.0253	1.02988e-05	1228.3
0.0468307	0.0254	1.03804e-05	1223.46
0.0470151	0.0255	1.04623e-05	1218.67
0.0471995	0.0256	1.05445e-05	1213.91
0.0473838	0.0257	1.0627e-05	1209.18
0.0475682	0.0258	1.07099e-05	1204.49
0.0477526	0.0259	1.07931e-05	1199.84
0.047937	0.026	1.08766e-05	1195.23
0.0481213	0.0261	1.09604e-05	1190.65
0.0483057	0.0262	1.10445e-05	1186.11
0.0484901	0.0263	1.1129e-05	1181.6
0.0486744	0.0264	1.12138e-05	1177.12
0.0488588	0.0265	1.12989e-05	1172.68
0.0490432	0.0266	1.13843e-05	1168.27
0.0492276	0.0267	1.14701e-05	1163.89
0.0494119	0.0268	1.15562e-05	1159.55
0.0495963	0.0269	1.16426e-05	1155.24
0.0497807	0.027	1.17293e-05	1150.96
0.0499651	0.0271	1.18164e-05	1146.71
0.0501494	0.0272	1.19037e-05	1142.5
0.0503338	0.0273	1.19914e-05	1138.31
0.0505182	0.0274	1.20794e-05	1134.16
0.0507025	0.0275	1.21678e-05	1130.04
0.0508869	0.0276	1.22564e-05	1125.94
0.0510713	0.0277	1.23454e-05	1121.88
0.0512557	0.0278	1.24347e-05	1117.84
0.05144	0.0279	1.25243e-05	1113.83
0.0516244	0.028	1.26142e-05	1109.86
0.0518088	0.0281	1.27045e-05	1105.91
0.0519932	0.0282	1.27951e-05	1101.98
0.0521775	0.0283	1.2886e-05	1098.09
0.0523619	0.0284	1.29772e-05	1094.22
0.0525463	0.0285	1.30688e-05	1090.38
0.0527306	0.0286	1.31606e-05	1086.57
0.052915	0.0287	1.32528e-05	1082.79
0.0530994	0.0288	1.33453e-05	1079.03
0.0532838	0.0289	1.34382e-05	1075.29
0.0534681	0.029	1.35313e-05	1071.59
0.0536525	0.0291	1.36248e-05	1067.9
0.0538369	0.0292	1.37186e-05	1064.25
0.0540213	0.0293	1.38128e-05	1060.61
0.0542056	0.0294	1.39072e-05	1057.01
0.05439	0.0295	1.4002e-05	1053.42
0.0545744	0.0296	1.40971e-05	1049.86
0.0547587	0.0297	1.41925e-05	1046.33
0.0549431	0.0298	1.42882e-05	1042.82
0.0551275	0.0299	1.43843e-05	1039.33
0.0553119	0.03	1.44806e-05	1035.87
0.0554962	0.0301	1.45773e-05	1032.42
0.0556806	0.0302	1.46743e-05	1029.01
0.055865	0.0303	1.47717e-05	1025.61
0.0560494	0.0304	1.48694e-05	1022.24
0.0562337	0.0305	1.49673e-05	1018.88
0.0564181	0.0306	1.50656e-05	1015.55
0.0566025	0.0307	1.51643e-05	1012.25
0.0567868	0.0308	1.52632e-05	1008.96
0.0569712	0.0309	1.53625e-05	1005.69
0.0571556	0.031	1.54621e-05	1002.45
0.05734	0.0311	1.5562e-05	999.227
0.0575243	0.0312	1.56622e-05	996.025
0.0577087	0.0313	1.57628e-05	992.842
0.0578931	0.0314	1.58637e-05	989.681
0.0580775	0.0315	1.59649e-05	986.539
0.0582618	0.0316	1.60664e-05	983.417
0.0584462	0.0317	1.61683e-05	980.314
0.0586306	0.0318	1.62704e-05	977.232
0.0588149	0.0319	1.63729e-05	974.168
0.0589993	0.032	1.64757e-05	971.124
0.0591837	0.0321	1.65789e-05	968.099
0.0593681	0.0322	1.66823e-05	965.092
0.0595524	0.0323	1.67861e-05	962.104
0.0597368	0.0324	1.68902e-05	959.135
0.0599212	0.0325	1.69946e-05	956.184
0.0601056	0.0326	1.70994e-05	953.251
0.0602899	0.0327	1.72044e-05	950.335
0.0604743	0.0328	1.73098e-05	947.438
0.0606587	0.0329	1.74155e-05	944.558
0.060843	0.033	1.75216e-05	941.696
0.0610274	0.0331	1.76279e-05	938.851
0.0612118	0.0332	1.77346e-05	936.023
0.0613962	0.0333	1.78416e-05	933.212
0.0615805	0.0334	1.79489e-05	930.418
0.0617649	0.0335	1.80565e-05	927.641
0.0619493	0.0336	1.81645e-05	924.88
0.0621337	0.0337	1.82728e-05	922.136
0.062318	0.0338	1.83814e-05	919.407
0.0625024	0.0339	1.84903e-05	916.695
0.0626868	0.034	1.85996e-05	913.999
0.0628711	0.0341	1.87091e-05	911.319
0.0630555	0.0342	1.8819e-05	908.654
0.0632399	0.0343	1.89292e-05	906.005
0.0634243	0.0344	1.90398e-05	903.371
0.0636086	0.0345	1.91506e-05	900.753
0.063793	0.0346	1.92618e-05	898.149
0.0639774	0.0347	1.93733e-05	895.561
0.0641618	0.0348	1.94851e-05	892.988
0.0643461	0.0349	1.95973e-05	890.429
0.0645305	0.035	1.97097e-05	887.885
0.0647149	0.0351	1.98225e-05	885.355
0.0648992	0.0352	1.99356e-05	882.84
0.0650836	0.0353	2.00491e-05	880.339
0.065268	0.0354	2.01628e-05	877.852
0.0654524	0.0355	2.02769e-05	875.379
0.0656367	0.0356	2.03913e-05	872.92
0.0658211	0.0357	2.0506e-05	870.475
0.0660055	0.0358	2.06211e-05	868.044
0.0661899	0.0359	2.07364e-05	865.626
0.0663742	0.036	2.08521e-05	863.221
0.0665586	0.0361	2.09681e-05	860.83
0.066743	0.0362	2.10844e-05	858.452
0.0669273	0.0363	2.12011e-05	856.087
0.0671117	0.0364	2.13181e-05	853.735
0.0672961	0.0365	2.14354e-05	851.396
0.0674805	0.0366	2.1553e-05	849.07
0.0676648	0.0367	2.16709e-05	846.757
0.0678492	0.0368	2.17892e-05	844.456
0.0680336	0.0369	2.19077e-05	842.167
0.068218	0.037	2.20266e-05	839.891
0.0684023	0.0371	2.21459e-05	837.627
0.0685867	0.0372	2.22654e-05	835.375
0.0687711	0.0373	2.23853e-05	833.136
0.0689554	0.0374	2.25055e-05	830.908
0.0691398	0.0375	2.2626e-05	828.692
0.0693242	0.0376	2.27468e-05	826.488
0.0695086	0.0377	2.2868e-05	824.296
0.0696929	0.0378	2.29894e-05	822.116
0.0698773	0.0379	2.31112e-05	819.946
0.0700617	0.038	2.32334e-05	817.789
0.0702461	0.0381	2.33558e-05	815.642
0.0704304	0.0382	2.34786e-05	813.507
0.0706148	0.0383	2.36017e-05	811.383
0.0707992	0.0384	2.37251e-05	809.27
0.0709835	0.0385	2.38488e-05	807.168
0.0711679	0.0386	2.39728e-05	805.077
0.0713523	0.0387	2.40972e-05	802.997
0.0715367	0.0388	2.42219e-05	800.927
0.071721	0.0389	2.43469e-05	798.868
0.0719054	0.039	2.44723e-05	796.82
0.0720898	0.0391	2.45979e-05	794.782
0.0722742	0.0392	2.47239e-05	792.754
0.0724585	0.0393	2.48502e-05	790.737
0.0726429	0.0394	2.49768e-05	788.73
0.0728273	0.0395	2.51038e-05	786.733
0.0730116	0.0396	2.52311e-05	784.747
0.073196	0.0397	2.53586e-05	782.77
0.0733804	0.0398	2.54866e-05	780.803
0.0735648	0.0399	2.56148e-05	778.846
0.0737491	0.04	2.57433e-05	776.899
0.0739335	0.0401	2.58722e-05	774.962
0.0741179	0.0402	2.60014e-05	773.034
0.0743023	0.0403	2.61309e-05	771.116
0.0744866	0.0404	2.62608e-05	769.207
0.074671	0.0405	2.63909e-05	767.308
0.0748554	0.0406	2.65214e-05	765.418
0.0750397	0.0407	2.66522e-05	763.537
0.0752241	0.0408	2.67834e-05	761.666
0.0754085	0.0409	2.69148e-05	759.804
0.0755929	0.041	2.70466e-05	757.95
0.0757772	0.0411	2.71787e-05	756.106
0.0759616	0.0412	2.73111e-05	754.271
0.076146	0.0413	2.74439e-05	752.445
0.0763303	0.0414	2.75769e-05	750.627
0.0765147	0.0415	2.77103e-05	748.818
0.0766991	0.0416	2.7844e-05	747.018
0.0768835	0.0417	2.7978e-05	745.227
0.0770678	0.0418	2.81124e-05	743.444
0.0772522	0.0419	2.8247e-05	741.67
0.0774366	0.042	2.8382e-05	739.904
0.077621	0.0421	2.85173e-05	738.146
0.0778053	0.0422	2.8653e-05	736.397
0.0779897	0.0423	2.87889e-05	734.656
0.0781741	0.0424	2.89252e-05	732.924
0.0783584	0.0425	2.90618e-05	731.199
0.0785428	0.0426	2.91987e-05	729.483
0.0787272	0.0427	2.9336e-05	727.774
0.0789116	0.0428	2.94736e-05	726.074
0.0790959	0.0429	2.96114e-05	724.381
0.0792803	0.043	2.97497e-05	722.697
0.0794647	0.0431	2.98882e-05	721.02
0.0796491	0.0432	3.0027e-05	719.351
0.0798334	0.0433	3.01662e-05	717.69
0.0800178	0.0434	3.03057e-05	716.036
0.0802022	0.0435	3.04455e-05	714.39
0.0803865	0.0436	3.05857e-05	712.751
0.0805709	0.0437	3.07261e-05	711.12
0.0807553	0.0438	3.08669e-05	709.497
0.0809397	0.0439	3.1008e-05	707.881
0.081124	0.044	3.11494e-05	706.272
0.0813084	0.0441	3.12912e-05	704.67
0.0814928	0.0442	3.14333e-05	703.076
0.0816772	0.0443	3.15757e-05	701.489
0.0818615	0.0444	3.17184e-05	699.909
0.0820459	0.0445	3.18614e-05	698.336
0.0822303	0.0446	3.20048e-05	696.77
0.0824146	0.0447	3.21484e-05	695.212
0.082599	0.0448	3.22925e-05	693.66
0.0827834	0.0449	3.24368e-05	692.115
0.0829678	0.045	3.25814e-05	690.577
0.0831521	0.0451	3.27264e-05	689.046
0.0833365	0.0452	3.28717e-05	687.521
0.0835209	0.0453	3.30173e-05	686.004
0.0837053	0.0454	3.31632e-05	684.493
0.0838896	0.0455	3.33095e-05	682.988
0.084074	0.0456	3.3456e-05	681.49
0.0842584	0.0457	3.36029e-05	679.999
0.0844427	0.0458	3.37502e-05	678.514
0.0846271	0.0459	3.38977e-05	677.036
0.0848115	0.046	3.40456e-05	675.564
0.0849959	0.0461	3.41938e-05	674.099
0.0851802	0.0462	3.43423e-05	672.64
0.0853646	0.0463	3.44911e-05	671.187
0.085549	0.0464	3.46402e-05	669.741
0.0857333	0.0465	3.47897e-05	668.3
0.0859177	0.0466	3.49395e-05	666.866
0.0861021	0.0467	3.50896e-05	665.438
0.0862865	0.0468	3.52401e-05	664.016
0.0864708	0.0469	3.53908e-05	662.6
0.0866552	0.047	3.55419e-05	661.191
0.0868396	0.0471	3.56933e-05	659.787
0.087024	0.0472	3.5845e-05	658.389
0.0872083	0.0473	3.59971e-05	656.997
0.0873927	0.0474	3.61494e-05	655.611
0.0875771	0.0475	3.63021e-05	654.231
0.0877614	0.0476	3.64551e-05	652.856
0.0879458	0.0477	3.66085e-05	651.488
0.0881302	0.0478	3.67621e-05	650.125
0.0883146	0.0479	3.69161e-05	648.767
0.0884989	0.048	3.70704e-05	647.416
0.0886833	0.0481	3.7225e-05	646.07
0.0888677	0.0482	3.738e-05	644.729
0.0890521	0.0483	3.75352e-05	643.395
0.0892364	0.0484	3.76908e-05	642.065
0.0894208	0.0485	3.78467e-05	640.741
0.0896052	0.0486	3.8003e-05	639.423
0.0897895	0.0487	3.81595e-05	638.11
0.0899739	0.0488	3.83164e-05	636.802
0.0901583	0.0489	3.84736e-05	635.5
0.0903427	0.049	3.86311e-05	634.203
0.090527	0.0491	3.87889e-05	632.912
0.0907114	0.0492	3.89471e-05	631.625
0.0908958	0.0493	3.91056e-05	630.344
0.0910802	0.0494	3.92644e-05	629.068
0.0912645	0.0495	3.94235e-05	627.797
0.0914489	0.0496	3.9583e-05	626.531
0.0916333	0.0497	3.97427e-05	625.271
0.0918176	0.0498	3.99028e-05	624.015
0.092002	0.0499	4.00632e-05	622.765
0.0921864	0.05	4.0224e-05	621.519
0.0923708	0.0501	4.0385e-05	620.279
0.0925551	0.0502	4.05464e-05	619.043
0.0927395	0.0503	4.07081e-05	617.812
0.0929239	0.0504	4.08701e-05	616.587
0.0931082	0.0505	4.10325e-05	615.366
0.0932926	0.0506	4.11951e-05	614.149
0.093477	0.0507	4.13581e-05	612.938
0.0936614	0.0508	4.15214e-05	611.731
0.0938457	0.0509	4.16851e-05	610.53
0.0940301	0.051	4.1849e-05	609.333
0.0942145	0.0511	4.20133e-05	608.14
0.0943989	0.0512	4.21779e-05	606.952
0.0945832	0.0513	4.23428e-05	605.769
0.0947676	0.0514	4.25081e-05	604.591
0.094952	0.0515	4.26736e-05	603.417
0.0951363	0.0516	4.28395e-05	602.247
0.0953207	0.0517	4.30057e-05	601.082
0.0955051	0.0518	4.31722e-05	599.922
0.0956895	0.0519	4.33391e-05	598.766
0.0958738	0.052	4.35063e-05	597.615
0.0960582	0.0521	4.36737e-05	596.468
0.0962426	0.0522	4.38416e-05	595.325
0.096427	0.0523	4.40097e-05	594.187
0.0966113	0.0524	4.41782e-05	593.053
0.0967957	0.0525	4.43469e-05	591.923
0.0969801	0.0526	4.4516e-05	590.798
0.0971644	0.0527	4.46855e-05	589.677
0.0973488	0.0528	4.48552e-05	588.56
0.0975332	0.0529	4.50253e-05	587.447
0.0977176	0.053	4.51957e-05	586.339
0.0979019	0.0531	4.53664e-05	585.235
0.0980863	0.0532	4.55374e-05	584.135
0.0982707	0.0533	4.57088e-05	583.039
0.098455	0.0534	4.58804e-05	581.947
0.0986394	0.0535	4.60524e-05	580.859
0.0988238	0.0536	4.62248e-05	579.775
0.0990082	0.0537	4.63974e-05	578.696
0.0991925	0.0538	4.65704e-05	577.62
0.0993769	0.0539	4.67436e-05	576.548
0.0995613	0.054	4.69172e-05	575.481
0.0997457	0.0541	4.70912e-05	574.417
0.09993	0.0542	4.72654e-05	573.357
0.100114	0.0543	4.744e-05	572.301
0.100299	0.0544	4.76149e-05	571.249
0.100483	0.0545	4.77901e-05	570.201
0.100668	0.0546	4.79656e-05	569.157
0.100852	0.0547	4.81415e-05	568.116
0.101036	0.0548	4.83177e-05	567.08
0.101221	0.0549	4.84942e-05	566.047
0.101405	0.055	4.8671e-05	565.017
0.101589	0.0551	4.88482e-05	563.992
0.101774	0.0552	4.90256e-05	562.97
0.101958	0.0553	4.92034e-05	561.952
0.102142	0.0554	4.93815e-05	560.938
0.102327	0.0555	4.956e-05	559.927
0.102511	0.0556	4.97387e-05	558.92
0.102696	0.0557	4.99178e-05	557.917
0.10288	0.0558	5.00972e-05	556.917
0.103064	0.0559	5.02769e-05	555.921
0.103249	0.056	5.0457e-05	554.928
0.103433	0.0561	5.06373e-05	553.939
0.103617	0.0562	5.0818e-05	552.953
0.103802	0.0563	5.0999e-05	551.971
0.103986	0.0564	5.11803e-05	550.992
0.104171	0.0565	5.1362e-05	550.017
0.104355	0.0566	5.1544e-05	549.045
0.104539	0.0567	5.17263e-05	548.077
0.104724	0.0568	5.19089e-05	547.112
0.104908	0.0569	5.20918e-05	546.15
0.105092	0.057	5.22751e-05	545.192
0.105277	0.0571	5.24587e-05	544.237
0.105461	0.0572	5.26426e-05	543.286
0.105646	0.0573	5.28268e-05	542.338
0.10583	0.0574	5.30113e-05	541.393
0.106014	0.0575	5.31962e-05	540.451
0.106199	0.0576	5.33814e-05	539.513
0.106383	0.0577	5.35669e-05	538.578
0.106567	0.0578	5.37528e-05	537.646
0.106752	0.0579	5.39389e-05	536.718
0.106936	0.058	5.41254e-05	535.792
0.107121	0.0581	5.43122e-05	534.87
0.107305	0.0582	5.44993e-05	533.951
0.107489	0.0583	5.46868e-05	533.035
0.107674	0.0584	5.48745e-05	532.123
0.107858	0.0585	5.50626e-05	531.213
0.108042	0.0586	5.5251e-05	530.306
0.108227	0.0587	5.54397e-05	529.403
0.108411	0.0588	5.56288e-05	528.503
0.108596	0.0589	5.58182e-05	527.605
0.10878	0.059	5.60079e-05	526.711
0.108964	0.0591	5.61979e-05	525.82
0.109149	0.0592	5.63882e-05	524.932
0.109333	0.0593	5.65789e-05	524.046
0.109517	0.0594	5.67699e-05	523.164
0.109702	0.0595	5.69612e-05	522.285
0.109886	0.0596	5.71528e-05	521.409
0.110071	0.0597	5.73448e-05	520.535
0.110255	0.0598	5.7537e-05	519.665
0.110439	0.0599	5.77296e-05	518.797
0.110624	0.06	5.79225e-05	517.933
0.110808	0.0601	5.81158e-05	517.071
0.110992	0.0602	5.83093e-05	516.212
0.111177	0.0603	5.85032e-05	515.356
0.111361	0.0604	5.86974e-05	514.503
0.111545	0.0605	5.88919e-05	513.652
0.11173	0.0606	5.90868e-05	512.805
0.111914	0.0607	5.92819e-05	511.96
0.112099	0.0608	5.94774e-05	511.118
0.112283	0.0609	5.96732e-05	510.278
0.112467	0.061	5.98694e-05	509.442
0.112652	0.0611	6.00658e-05	508.608
0.112836	0.0612	6.02626e-05	507.777
0.11302	0.0613	6.04597e-05	506.949
0.113205	0.0614	6.06571e-05	506.123
0.113389	0.0615	6.08549e-05	505.3
0.113574	0.0616	6.10529e-05	504.48
0.113758	0.0617	6.12513e-05	503.662
0.113942	0.0618	6.145e-05	502.847
0.114127	0.0619	6.1649e-05	502.035
0.114311	0.062	6.18484e-05	501.225
0.114495	0.0621	6.20481e-05	500.418
0.11468	0.0622	6.22481e-05	499.613
0.114864	0.0623	6.24484e-05	498.811
0.115049	0.0624	6.2649e-05	498.012
0.115233	0.0625	6.285e-05	497.215
0.115417	0.0626	6.30513e-05	496.421
0.115602	0.0627	6.32529e-05	495.629
0.115786	0.0628	6.34548e-05	494.84
0.11597	0.0629	6.3657e-05	494.053
0.116155	0.063	6.38596e-05	493.269
0.116339	0.0631	6.40625e-05	492.487
0.116524	0.0632	6.42657e-05	491.708
0.116708	0.0633	6.44692e-05	490.931
0.116892	0.0634	6.46731e-05	490.157
0.117077	0.0635	6.48773e-05	489.385
0.117261	0.0636	6.50818e-05	488.616
0.117445	0.0637	6.52866e-05	487.849
0.11763	0.0638	6.54917e-05	487.084
0.117814	0.0639	6.56972e-05	486.322
0.117999	0.064	6.5903e-05	485.562
0.118183	0.0641	6.61091e-05	484.804
0.118367	0.0642	6.63155e-05	484.049
0.118552	0.0643	6.65223e-05	483.296
0.118736	0.0644	6.67293e-05	482.546
0.11892	0.0645	6.69367e-05	481.798
0.119105	0.0646	6.71444e-05	481.052
0.119289	0.0647	6.73525e-05	480.308
0.119473	0.0648	6.75608e-05	479.567
0.119658	0.0649	6.77695e-05	478.828
0.119842	0.065	6.79785e-05	478.092
0.120027	0.0651	6.81879e-05	477.357
0.120211	0.0652	6.83975e-05	476.625
0.120395	0.0653	6.86075e-05	475.895
0.12058	0.0654	6.88178e-05	475.167
0.120764	0.0655	6.90284e-05	474.442
0.120948	0.0656	6.92393e-05	473.719
0.121133	0.0657	6.94506e-05	472.998
0.121317	0.0658	6.96621e-05	472.279
0.121502	0.0659	6.9874e-05	471.562
0.121686	0.066	7.00863e-05	470.848
0.12187	0.0661	7.02988e-05	470.135
0.122055	0.0662	7.05117e-05	469.425
0.122239	0.0663	7.07249e-05	468.717
0.122423	0.0664	7.09384e-05	468.011
0.122608	0.0665	7.11522e-05	467.308
0.122792	0.0666	7.13664e-05	466.606
0.122977	0.0667	7.15808e-05	465.906
0.123161	0.0668	7.17956e-05	465.209
0.123345	0.0669	7.20107e-05	464.513
0.12353	0.067	7.22262e-05	463.82
0.123714	0.0671	7.24419e-05	463.129
0.123898	0.0672	7.2658e-05	462.44
0.124083	0.0673	7.28744e-05	461.753
0.124267	0.0674	7.30912e-05	461.067
0.124452	0.0675	7.33082e-05	460.384
0.124636	0.0676	7.35256e-05	459.703
0.12482	0.0677	7.37433e-05	459.024
0.125005	0.0678	7.39613e-05	458.347
0.125189	0.0679	7.41796e-05	457.672
0.125373	0.068	7.43983e-05	456.999
0.125558	0.0681	7.46173e-05	456.328
0.125742	0.0682	7.48366e-05	455.659
0.125927	0.0683	7.50562e-05	454.992
0.126111	0.0684	7.52761e-05	454.327
0.126295	0.0685	7.54964e-05	453.663
0.12648	0.0686	7.5717e-05	453.002
0.126664	0.0687	7.59379e-05	452.343
0.126848	0.0688	7.61591e-05	451.685
0.127033	0.0689	7.63807e-05	451.03
0.127217	0.069	7.66026e-05	450.376
0.127401	0.0691	7.68248e-05	449.724
0.127586	0.0692	7.70473e-05	449.074
0.12777	0.0693	7.72701e-05	448.426
0.127955	0.0694	7.74933e-05	447.78
0.128139	0.0695	7.77168e-05	447.136
0.128323	0.0696	7.79406e-05	446.493
0.128508	0.0697	7.81647e-05	445.853
0.128692	0.0698	7.83891e-05	445.214
0.128876	0.0699	7.86139e-05	444.577
0.129061	0.07	7.8839e-05	443.942
0.129245	0.0701	7.90644e-05	443.309
0.12943	0.0702	7.92902e-05	442.677
0.129614	0.0703	7.95162e-05	442.048
0.129798	0.0704	7.97426e-05	441.42
0.129983	0.0705	7.99693e-05	440.794
0.130167	0.0706	8.01963e-05	440.169
0.130351	0.0707	8.04237e-05	439.547
0.130536	0.0708	8.06513e-05	438.926
0.13072	0.0709	8.08793e-05	438.307
0.130905	0.071	8.11076e-05	437.689
0.131089	0.0711	8.13363e-05	437.074
0.131273	0.0712	8.15652e-05	436.46
0.131458	0.0713	8.17945e-05	435.848
0.131642	0.0714	8.20241e-05	435.237
0.131826	0.0715	8.2254e-05	434.629
0.132011	0.0716	8.24843e-05	434.022
0.132195	0.0717	8.27148e-05	433.416
0.13238	0.0718	8.29457e-05	432.813
0.132564	0.0719	8.31769e-05	432.211
0.132748	0.072	8.34085e-05	431.61
0.132933	0.0721	8.36403e-05	431.012
0.133117	0.0722	8.38725e-05	430.415
0.133301	0.0723	8.4105e-05	429.819
0.133486	0.0724	8.43378e-05	429.226
0.13367	0.0725	8.45709e-05	428.634
0.133855	0.0726	8.48044e-05	428.043
0.134039	0.0727	8.50382e-05	427.455
0.134223	0.0728	8.52723e-05	426.867
0.134408	0.0729	8.55067e-05	426.282
0.134592	0.073	8.57414e-05	425.698
0.134776	0.0731	8.59765e-05	425.116
0.134961	0.0732	8.62119e-05	424.535
0.135145	0.0733	8.64476e-05	423.956
0.135329	0.0734	8.66837e-05	423.378
0.135514	0.0735	8.692e-05	422.802
0.135698	0.0736	8.71567e-05	422.227
0.135883	0.0737	8.73937e-05	421.655
0.136067	0.0738	8.7631e-05	421.083
0.136251	0.0739	8.78687e-05	420.513
0.136436	0.074	8.81066e-05	419.945
0.13662	0.0741	8.83449e-05	419.378
0.136804	0.0742	8.85835e-05	418.813
0.136989	0.0743	8.88224e-05	418.25
0.137173	0.0744	8.90617e-05	417.687
0.137358	0.0745	8.93013e-05	417.127
0.137542	0.0746	8.95412e-05	416.568
0.137726	0.0747	8.97814e-05	416.01
0.137911	0.0748	9.00219e-05	415.454
0.138095	0.0749	9.02628e-05	414.899
0.138279	0.075	9.0504e-05	414.346
0.138464	0.0751	9.07455e-05	413.794
0.138648	0.0752	9.09873e-05	413.244
0.138833	0.0753	9.12295e-05	412.695
0.139017	0.0754	9.14719e-05	412.148
0.139201	0.0755	9.17147e-05	411.602
0.139386	0.0756	9.19578e-05	411.057
0.13957	0.0757	9.22013e-05	410.514
0.139754	0.0758	9.2445e-05	409.973
0.139939	0.0759	9.26891e-05	409.433
0.140123	0.076	9.29335e-05	408.894
0.140308	0.0761	9.31782e-05	408.357
0.140492	0.0762	9.34233e-05	407.821
0.140676	0.0763	9.36686e-05	407.286
0.140861	0.0764	9.39143e-05	406.753
0.141045	0.0765	9.41603e-05	406.221
0.141229	0.0766	9.44067e-05	405.691
0.141414	0.0767	9.46533e-05	405.162
0.141598	0.0768	9.49003e-05	404.635
0.141782	0.0769	9.51476e-05	404.108
0.141967	0.077	9.53952e-05	403.584
0.142151	0.0771	9.56432e-05	403.06
0.142336	0.0772	9.58914e-05	402.538
0.14252	0.0773	9.614e-05	402.017
0.142704	0.0774	9.63889e-05	401.498
0.142889	0.0775	9.66381e-05	400.98
0.143073	0.0776	9.68877e-05	400.463
0.143257	0.0777	9.71376e-05	399.948
0.143442	0.0778	9.73877e-05	399.434
0.143626	0.0779	9.76383e-05	398.921
0.143811	0.078	9.78891e-05	398.409
0.143995	0.0781	9.81403e-05	397.899
0.144179	0.0782	9.83917e-05	397.391
0.144364	0.0783	9.86435e-05	396.883
0.144548	0.0784	9.88957e-05	396.377
0.144732	0.0785	9.91481e-05	395.872
0.144917	0.0786	9.94009e-05	395.368
0.145101	0.0787	9.9654e-05	394.866
0.145286	0.0788	9.99074e-05	394.365
0.14547	0.0789	0.000100161	393.865
0.145654	0.079	0.000100415	393.366
0.145839	0.0791	0.00010067	392.869
0.146023	0.0792	0.000100924	392.373
0.146207	0.0793	0.000101179	391.878
0.146392	0.0794	0.000101435	391.385
0.146576	0.0795	0.00010169	390.892
0.146761	0.0796	0.000101946	390.401
0.146945	0.0797	0.000102203	389.911
0.147129	0.0798	0.000102459	389.423
0.147314	0.0799	0.000102716	388.935
0.147498	0.08	0.000102973	388.449
0.147682	0.0801	0.000103231	387.964
0.147867	0.0802	0.000103489	387.481
0.148051	0.0803	0.000103747	386.998
0.148236	0.0804	0.000104006	386.517
0.14842	0.0805	0.000104265	386.036
0.148604	0.0806	0.000104524	385.558
0.148789	0.0807	0.000104783	385.08
0.148973	0.0808	0.000105043	384.603
0.149157	0.0809	0.000105303	384.128
0.149342	0.081	0.000105564	383.654
0.149526	0.0811	0.000105825	383.18
0.14971	0.0812	0.000106086	382.709
0.149895	0.0813	0.000106347	382.238
0.150079	0.0814	0.000106609	381.768
0.150264	0.0815	0.000106871	381.3
0.150448	0.0816	0.000107134	380.833
0.150632	0.0817	0.000107396	380.366
0.150817	0.0818	0.000107659	379.901
0.151001	0.0819	0.000107923	379.438
0.151185	0.082	0.000108186	378.975
0.15137	0.0821	0.00010845	378.513
0.151554	0.0822	0.000108715	378.053
0.151739	0.0823	0.00010898	377.593
0.151923	0.0824	0.000109245	377.135
0.152107	0.0825	0.00010951	376.678
0.152292	0.0826	0.000109775	376.222
0.152476	0.0827	0.000110041	375.767
0.15266	0.0828	0.000110308	375.313
0.152845	0.0829	0.000110574	374.861
0.153029	0.083	0.000110841	374.409
0.153214	0.0831	0.000111108	373.958
0.153398	0.0832	0.000111376	373.509
0.153582	0.0833	0.000111644	373.06
0.153767	0.0834	0.000111912	372.613
0.153951	0.0835	0.000112181	372.167
0.154135	0.0836	0.00011245	371.722
0.15432	0.0837	0.000112719	371.278
0.154504	0.0838	0.000112988	370.835
0.154689	0.0839	0.000113258	370.393
0.154873	0.084	0.000113528	369.952
0.155057	0.0841	0.000113799	369.512
0.155242	0.0842	0.000114069	369.073
0.155426	0.0843	0.000114341	368.635
0.15561	0.0844	0.000114612	368.198
0.155795	0.0845	0.000114884	367.763
0.155979	0.0846	0.000115156	367.328
0.156163	0.0847	0.000115428	366.894
0.156348	0.0848	0.000115701	366.461
0.156532	0.0849	0.000115974	366.03
0.156717	0.085	0.000116247	365.599
0.156901	0.0851	0.000116521	365.17
0.157085	0.0852	0.000116795	364.741
0.15727	0.0853	0.000117069	364.313
0.157454	0.0854	0.000117344	363.887
0.157638	0.0855	0.000117619	363.461
0.157823	0.0856	0.000117894	363.037
0.158007	0.0857	0.00011817	362.613
0.158192	0.0858	0.000118446	362.19
0.158376	0.0859	0.000118722	361.769
0.15856	0.086	0.000118999	361.348
0.158745	0.0861	0.000119276	360.928
0.158929	0.0862	0.000119553	360.51
0.159113	0.0863	0.00011983	360.092
0.159298	0.0864	0.000120108	359.675
0.159482	0.0865	0.000120386	359.259
0.159667	0.0866	0.000120665	358.844
0.159851	0.0867	0.000120944	358.431
0.160035	0.0868	0.000121223	358.018
0.16022	0.0869	0.000121502	357.606
0.160404	0.087	0.000121782	357.195
0.160588	0.0871	0.000122062	356.785
0.160773	0.0872	0.000122343	356.375
0.160957	0.0873	0.000122623	355.967
0.161142	0.0874	0.000122905	355.56
0.161326	0.0875	0.000123186	355.153
0.16151	0.0876	0.000123468	354.748
0.161695	0.0877	0.00012375	354.344
0.161879	0.0878	0.000124032	353.94
0.162063	0.0879	0.000124315	353.537
0.162248	0.088	0.000124598	353.136
0.162432	0.0881	0.000124881	352.735
0.162616	0.0882	0.000125165	352.335
0.162801	0.0883	0.000125449	351.936
0.162985	0.0884	0.000125733	351.538
0.16317	0.0885	0.000126018	351.14
0.163354	0.0886	0.000126303	350.744
0.163538	0.0887	0.000126588	350.349
0.163723	0.0888	0.000126874	349.954
0.163907	0.0889	0.000127159	349.561
0.164091	0.089	0.000127446	349.168
0.164276	0.0891	0.000127732	348.776
0.16446	0.0892	0.000128019	348.385
0.164645	0.0893	0.000128306	347.995
0.164829	0.0894	0.000128594	347.605
0.165013	0.0895	0.000128882	347.217
0.165198	0.0896	0.00012917	346.83
0.165382	0.0897	0.000129458	346.443
0.165566	0.0898	0.000129747	346.057
0.165751	0.0899	0.000130036	345.672
0.165935	0.09	0.000130326	345.288
0.16612	0.0901	0.000130616	344.905
0.166304	0.0902	0.000130906	344.522
0.166488	0.0903	0.000131196	344.141
0.166673	0.0904	0.000131487	343.76
0.166857	0.0905	0.000131778	343.38
0.167041	0.0906	0.000132069	343.001
0.167226	0.0907	0.000132361	342.623
0.16741	0.0908	0.000132653	342.246
0.167595	0.0909	0.000132945	341.869
0.167779	0.091	0.000133238	341.494
0.167963	0.0911	0.000133531	341.119
0.168148	0.0912	0.000133824	340.745
0.168332	0.0913	0.000134118	340.372
0.168516	0.0914	0.000134412	339.999
0.168701	0.0915	0.000134706	339.628
0.168885	0.0916	0.000135001	339.257
0.169069	0.0917	0.000135296	338.887
0.169254	0.0918	0.000135591	338.518
0.169438	0.0919	0.000135886	338.149
0.169623	0.092	0.000136182	337.782
0.169807	0.0921	0.000136479	337.415
0.169991	0.0922	0.000136775	337.049
0.170176	0.0923	0.000137072	336.684
0.17036	0.0924	0.000137369	336.32
0.170544	0.0925	0.000137667	335.956
0.170729	0.0926	0.000137964	335.593
0.170913	0.0927	0.000138263	335.231
0.171098	0.0928	0.000138561	334.87
0.171282	0.0929	0.00013886	334.509
0.171466	0.093	0.000139159	334.15
0.171651	0.0931	0.000139458	333.791
0.171835	0.0932	0.000139758	333.433
0.172019	0.0933	0.000140058	333.075
0.172204	0.0934	0.000140359	332.719
0.172388	0.0935	0.000140659	332.363
0.172573	0.0936	0.00014096	332.008
0.172757	0.0937	0.000141262	331.653
0.172941	0.0938	0.000141563	331.3
0.173126	0.0939	0.000141865	330.947
0.17331	0.094	0.000142168	330.595
0.173494	0.0941	0.00014247	330.244
0.173679	0.0942	0.000142773	329.893
0.173863	0.0943	0.000143077	329.543
0.174048	0.0944	0.00014338	329.194
0.174232	0.0945	0.000143684	328.846
0.174416	0.0946	0.000143988	328.498
0.174601	0.0947	0.000144293	328.151
0.174785	0.0948	0.000144598	327.805
0.174969	0.0949	0.000144903	327.46
0.175154	0.095	0.000145209	327.115
0.175338	0.0951	0.000145515	326.771
0.175522	0.0952	0.000145821	326.428
0.175707	0.0953	0.000146127	326.085
0.175891	0.0954	0.000146434	325.743
0.176076	0.0955	0.000146741	325.402
0.17626	0.0956	0.000147049	325.062
0.176444	0.0957	0.000147356	324.722
0.176629	0.0958	0.000147665	324.383
0.176813	0.0959	0.000147973	324.045
0.176997	0.096	0.000148282	323.708
0.177182	0.0961	0.000148591	323.371
0.177366	0.0962	0.0001489	323.035
0.177551	0.0963	0.00014921	322.699
0.177735	0.0964	0.00014952	322.364
0.177919	0.0965	0.00014983	322.03
0.178104	0.0966	0.000150141	321.697
0.178288	0.0967	0.000150452	321.364
0.178472	0.0968	0.000150763	321.032
0.178657	0.0969	0.000151075	320.701
0.178841	0.097	0.000151387	320.37
0.179026	0.0971	0.000151699	320.04
0.17921	0.0972	0.000152012	319.711
0.179394	0.0973	0.000152325	319.383
0.179579	0.0974	0.000152638	319.055
0.179763	0.0975	0.000152952	318.727
0.179947	0.0976	0.000153266	318.401
0.180132	0.0977	0.00015358	318.075
0.180316	0.0978	0.000153894	317.75
0.180501	0.0979	0.000154209	317.425
0.180685	0.098	0.000154525	317.101
0.180869	0.0981	0.00015484	316.778
0.181054	0.0982	0.000155156	316.455
0.181238	0.0983	0.000155472	316.133
0.181422	0.0984	0.000155789	315.812
0.181607	0.0985	0.000156105	315.492
0.181791	0.0986	0.000156422	315.172
0.181975	0.0987	0.00015674	314.852
0.18216	0.0988	0.000157058	314.534
0.182344	0.0989	0.000157376	314.216
0.182529	0.099	0.000157694	313.898
0.182713	0.0991	0.000158013	313.581
0.182897	0.0992	0.000158332	313.265
0.183082	0.0993	0.000158651	312.95
0.183266	0.0994	0.000158971	312.635
0.18345	0.0995	0.000159291	312.321
0.183635	0.0996	0.000159611	312.007
0.183819	0.0997	0.000159932	311.694
0.184004	0.0998	0.000160253	311.382
0.184188	0.0999	0.000160574	311.07
0.184372	0.1	0.000160896	310.759
0.184557	0.1001	0.000161218	310.449
0.184741	0.1002	0.00016154	310.139
0.184925	0.1003	0.000161863	309.83
0.18511	0.1004	0.000162186	309.521
0.185294	0.1005	0.000162509	309.213
0.185479	0.1006	0.000162833	308.906
0.185663	0.1007	0.000163156	308.599
0.185847	0.1008	0.000163481	308.293
0.186032	0.1009	0.000163805	307.987
0.186216	0.101	0.00016413	307.682
0.1864	0.1011	0.000164455	307.378
0.186585	0.1012	0.000164781	307.074
0.186769	0.1013	0.000165107	306.771
0.186953	0.1014	0.000165433	306.469
0.187138	0.1015	0.000165759	306.167
0.187322	0.1016	0.000166086	305.865
0.187507	0.1017	0.000166413	305.565
0.187691	0.1018	0.00016674	305.264
0.187875	0.1019	0.000167068	304.965
0.18806	0.102	0.000167396	304.666
0.188244	0.1021	0.000167725	304.367
0.188428	0.1022	0.000168053	304.07
0.188613	0.1023	0.000168382	303.772
0.188797	0.1024	0.000168712	303.476
0.188982	0.1025	0.000169041	303.18
0.189166	0.1026	0.000169371	302.884
0.18935	0.1027	0.000169702	302.589
0.189535	0.1028	0.000170032	302.295
0.189719	0.1029	0.000170363	302.001
0.189903	0.103	0.000170695	301.708
0.190088	0.1031	0.000171026	301.415
0.190272	0.1032	0.000171358	301.123
0.190457	0.1033	0.00017169	300.832
0.190641	0.1034	0.000172023	300.541
0.190825	0.1035	0.000172356	300.25
0.19101	0.1036	0.000172689	299.961
0.191194	0.1037	0.000173023	299.671
0.191378	0.1038	0.000173356	299.383
0.191563	0.1039	0.000173691	299.094
0.191747	0.104	0.000174025	298.807
0.191932	0.1041	0.00017436	298.52
0.192116	0.1042	0.000174695	298.233
0.1923	0.1043	0.000175031	297.947
0.192485	0.1044	0.000175366	297.662
0.192669	0.1045	0.000175702	297.377
0.192853	0.1046	0.000176039	297.093
0.193038	0.1047	0.000176376	296.809
0.193222	0.1048	0.000176713	296.526
0.193406	0.1049	0.00017705	296.243
0.193591	0.105	0.000177388	295.961
0.193775	0.1051	0.000177726	295.679
0.19396	0.1052	0.000178064	295.398
0.194144	0.1053	0.000178403	295.118
0.194328	0.1054	0.000178742	294.838
0.194513	0.1055	0.000179081	294.558
0.194697	0.1056	0.000179421	294.279
0.194881	0.1057	0.000179761	294.001
0.195066	0.1058	0.000180101	293.723
0.19525	0.1059	0.000180442	293.446
0.195435	0.106	0.000180783	293.169
0.195619	0.1061	0.000181124	292.893
0.195803	0.1062	0.000181466	292.617
0.195988	0.1063	0.000181808	292.342
0.196172	0.1064	0.00018215	292.067
0.196356	0.1065	0.000182492	291.793
0.196541	0.1066	0.000182835	291.519
0.196725	0.1067	0.000183178	291.246
0.19691	0.1068	0.000183522	290.973
0.197094	0.1069	0.000183866	290.701
0.197278	0.107	0.00018421	290.429
0.197463	0.1071	0.000184554	290.158
0.197647	0.1072	0.000184899	289.887
0.197831	0.1073	0.000185244	289.617
0.198016	0.1074	0.00018559	289.347
0.1982	0.1075	0.000185935	289.078
0.198384	0.1076	0.000186282	288.81
0.198569	0.1077	0.000186628	288.541
0.198753	0.1078	0.000186975	288.274
0.198938	0.1079	0.000187322	288.007
0.199122	0.108	0.000187669	287.74
0.199306	0.1081	0.000188017	287.474
0.199491	0.1082	0.000188365	287.208
0.199675	0.1083	0.000188713	286.943
0.199859	0.1084	0.000189062	286.678
0.200044	0.1085	0.000189411	286.414
0.200228	0.1086	0.00018976	286.15
0.200413	0.1087	0.00019011	285.887
0.200597	0.1088	0.00019046	285.624
0.200781	0.1089	0.00019081	285.362
0.200966	0.109	0.000191161	285.1
0.20115	0.1091	0.000191512	284.839
0.201334	0.1092	0.000191863	284.578
0.201519	0.1093	0.000192214	284.318
0.201703	0.1094	0.000192566	284.058
0.201888	0.1095	0.000192918	283.798
0.202072	0.1096	0.000193271	283.539
0.202256	0.1097	0.000193624	283.281
0.202441	0.1098	0.000193977	283.023
0.202625	0.1099	0.00019433	282.765
0.202809	0.11	0.000194684	282.508
0.202994	0.1101	0.000195038	282.252
0.203178	0.1102	0.000195393	281.996
0.203362	0.1103	0.000195748	281.74
0.203547	0.1104	0.000196103	281.485
0.203731	0.1105	0.000196458	281.23
0.203916	0.1106	0.000196814	280.976
0.2041	0.1107	0.00019717	280.722
0.204284	0.1108	0.000197526	280.468
0.204469	0.1109	0.000197883	280.216
0.204653	0.111	0.00019824	279.963
0.204837	0.1111	0.000198597	279.711
0.205022	0.1112	0.000198955	279.46
0.205206	0.1113	0.000199313	279.208
0.205391	0.1114	0.000199671	278.958
0.205575	0.1115	0.00020003	278.708
0.205759	0.1116	0.000200389	278.458
0.205944	0.1117	0.000200748	278.209
0.206128	0.1118	0.000201108	277.96
0.206312	0.1119	0.000201468	277.711
0.206497	0.112	0.000201828	277.463
0.206681	0.1121	0.000202189	277.216
0.206866	0.1122	0.000202549	276.969
0.20705	0.1123	0.000202911	276.722
0.207234	0.1124	0.000203272	276.476
0.207419	0.1125	0.000203634	276.23
0.207603	0.1126	0.000203996	275.985
0.207787	0.1127	0.000204359	275.74
0.207972	0.1128	0.000204722	275.496
0.208156	0.1129	0.000205085	275.252
0.20834	0.113	0.000205448	275.008
0.208525	0.1131	0.000205812	274.765
0.208709	0.1132	0.000206176	274.522
0.208894	0.1133	0.00020654	274.28
0.209078	0.1134	0.000206905	274.038
0.209262	0.1135	0.00020727	273.796
0.209447	0.1136	0.000207636	273.555
0.209631	0.1137	0.000208001	273.315
0.209815	0.1138	0.000208367	273.075
0.21	0.1139	0.000208734	272.835
0.210184	0.114	0.000209101	272.596
0.210369	0.1141	0.000209468	272.357
0.210553	0.1142	0.000209835	272.118
0.210737	0.1143	0.000210202	271.88
0.210922	0.1144	0.00021057	271.642
0.211106	0.1145	0.000210939	271.405
0.21129	0.1146	0.000211307	271.168
0.211475	0.1147	0.000211676	270.932
0.211659	0.1148	0.000212046	270.696
0.211844	0.1149	0.000212415	270.46
0.212028	0.115	0.000212785	270.225
0.212212	0.1151	0.000213155	269.99
0.212397	0.1152	0.000213526	269.756
0.212581	0.1153	0.000213897	269.522
0.212765	0.1154	0.000214268	269.289
0.21295	0.1155	0.000214639	269.055
0.213134	0.1156	0.000215011	268.823
0.213318	0.1157	0.000215383	268.59
0.213503	0.1158	0.000215756	268.358
0.213687	0.1159	0.000216129	268.127
0.213872	0.116	0.000216502	267.896
0.214056	0.1161	0.000216875	267.665
0.21424	0.1162	0.000217249	267.435
0.214425	0.1163	0.000217623	267.205
0.214609	0.1164	0.000217997	266.975
0.214793	0.1165	0.000218372	266.746
0.214978	0.1166	0.000218747	266.517
0.215162	0.1167	0.000219123	266.289
0.215347	0.1168	0.000219498	266.061
0.215531	0.1169	0.000219874	265.833
0.215715	0.117	0.000220251	265.606
0.2159	0.1171	0.000220627	265.379
0.216084	0.1172	0.000221004	265.153
0.216268	0.1173	0.000221382	264.927
0.216453	0.1174	0.000221759	264.701
0.216637	0.1175	0.000222137	264.476
0.216822	0.1176	0.000222515	264.251
0.217006	0.1177	0.000222894	264.026
0.21719	0.1178	0.000223273	263.802
0.217375	0.1179	0.000223652	263.578
0.217559	0.118	0.000224032	263.355
0.217743	0.1181	0.000224412	263.132
0.217928	0.1182	0.000224792	262.909
0.218112	0.1183	0.000225172	262.687
0.218296	0.1184	0.000225553	262.465
0.218481	0.1185	0.000225934	262.244
0.218665	0.1186	0.000226316	262.023
0.21885	0.1187	0.000226698	261.802
0.219034	0.1188	0.00022708	261.582
0.219218	0.1189	0.000227462	261.362
0.219403	0.119	0.000227845	261.142
0.219587	0.1191	0.000228228	260.923
0.219771	0.1192	0.000228611	260.704
0.219956	0.1193	0.000228995	260.485
0.22014	0.1194	0.000229379	260.267
0.220325	0.1195	0.000229764	260.049
0.220509	0.1196	0.000230148	259.832
0.220693	0.1197	0.000230533	259.615
0.220878	0.1198	0.000230919	259.398
0.221062	0.1199	0.000231304	259.182
0.221246	0.12	0.00023169	258.966
0.221431	0.1201	0.000232077	258.75
0.221615	0.1202	0.000232463	258.535
0.2218	0.1203	0.00023285	258.32
0.221984	0.1204	0.000233238	258.105
0.222168	0.1205	0.000233625	257.891
0.222353	0.1206	0.000234013	257.677
0.222537	0.1207	0.000234401	257.464
0.222721	0.1208	0.00023479	257.251
0.222906	0.1209	0.000235179	257.038
0.22309	0.121	0.000235568	256.826
0.223274	0.1211	0.000235957	256.613
0.223459	0.1212	0.000236347	256.402
0.223643	0.1213	0.000236738	256.19
0.223828	0.1214	0.000237128	255.979
0.224012	0.1215	0.000237519	255.769
0.224196	0.1216	0.00023791	255.558
0.224381	0.1217	0.000238301	255.348
0.224565	0.1218	0.000238693	255.139
0.224749	0.1219	0.000239085	254.929
0.224934	0.122	0.000239478	254.72
0.225118	0.1221	0.00023987	254.512
0.225303	0.1222	0.000240264	254.304
0.225487	0.1223	0.000240657	254.096
0.225671	0.1224	0.000241051	253.888
0.225856	0.1225	0.000241445	253.681
0.22604	0.1226	0.000241839	253.474
0.226224	0.1227	0.000242234	253.267
0.226409	0.1228	0.000242629	253.061
0.226593	0.1229	0.000243024	252.855
0.226778	0.123	0.00024342	252.65
0.226962	0.1231	0.000243816	252.444
0.227146	0.1232	0.000244212	252.239
0.227331	0.1233	0.000244609	252.035
0.227515	0.1234	0.000245005	251.831
0.227699	0.1235	0.000245403	251.627
0.227884	0.1236	0.0002458	251.423
0.228068	0.1237	0.000246198	251.22
0.228252	0.1238	0.000246596	251.017
0.228437	0.1239	0.000246995	250.814
0.228621	0.124	0.000247394	250.612
0.228806	0.1241	0.000247793	250.41
0.22899	0.1242	0.000248193	250.208
0.229174	0.1243	0.000248592	250.007
0.229359	0.1244	0.000248992	249.806
0.229543	0.1245	0.000249393	249.606
0.229727	0.1246	0.000249794	249.405
0.229912	0.1247	0.000250195	249.205
0.230096	0.1248	0.000250596	249.005
0.230281	0.1249	0.000250998	248.806
0.230465	0.125	0.0002514	248.607
0.230649	0.1251	0.000251803	248.408
0.230834	0.1252	0.000252205	248.21
0.231018	0.1253	0.000252608	248.012
0.231202	0.1254	0.000253012	247.814
0.231387	0.1255	0.000253415	247.617
0.231571	0.1256	0.000253819	247.419
0.231756	0.1257	0.000254224	247.223
0.23194	0.1258	0.000254628	247.026
0.232124	0.1259	0.000255033	246.83
0.232309	0.126	0.000255439	246.634
0.232493	0.1261	0.000255844	246.438
0.232677	0.1262	0.00025625	246.243
0.232862	0.1263	0.000256656	246.048
0.233046	0.1264	0.000257063	245.854
0.23323	0.1265	0.00025747	245.659
0.233415	0.1266	0.000257877	245.465
0.233599	0.1267	0.000258285	245.271
0.233784	0.1268	0.000258693	245.078
0.233968	0.1269	0.000259101	244.885
0.234152	0.127	0.000259509	244.692
0.234337	0.1271	0.000259918	244.499
0.234521	0.1272	0.000260327	244.307
0.234705	0.1273	0.000260737	244.115
0.23489	0.1274	0.000261147	243.924
0.235074	0.1275	0.000261557	243.732
0.235259	0.1276	0.000261967	243.541
0.235443	0.1277	0.000262378	243.351
0.235627	0.1278	0.000262789	243.16
0.235812	0.1279	0.0002632	242.97
0.235996	0.128	0.000263612	242.78
0.23618	0.1281	0.000264024	242.591
0.236365	0.1282	0.000264437	242.402
0.236549	0.1283	0.000264849	242.213
0.236733	0.1284	0.000265262	242.024
0.236918	0.1285	0.000265676	241.836
0.237102	0.1286	0.000266089	241.648
0.237287	0.1287	0.000266503	241.46
0.237471	0.1288	0.000266918	241.272
0.237655	0.1289	0.000267332	241.085
0.23784	0.129	0.000267747	240.898
0.238024	0.1291	0.000268162	240.712
0.238208	0.1292	0.000268578	240.525
0.238393	0.1293	0.000268994	240.339
0.238577	0.1294	0.00026941	240.154
0.238762	0.1295	0.000269827	239.968
0.238946	0.1296	0.000270244	239.783
0.23913	0.1297	0.000270661	239.598
0.239315	0.1298	0.000271078	239.414
0.239499	0.1299	0.000271496	239.229
0.239683	0.13	0.000271914	239.045
0.239868	0.1301	0.000272333	238.861
0.240052	0.1302	0.000272752	238.678
0.240237	0.1303	0.000273171	238.495
0.240421	0.1304	0.00027359	238.312
0.240605	0.1305	0.00027401	238.129
0.24079	0.1306	0.00027443	237.947
0.240974	0.1307	0.000274851	237.765
0.241158	0.1308	0.000275271	237.583
0.241343	0.1309	0.000275692	237.402
0.241527	0.131	0.000276114	237.22
0.241711	0.1311	0.000276536	237.039
0.241896	0.1312	0.000276958	236.859
0.24208	0.1313	0.00027738	236.678
0.242265	0.1314	0.000277803	236.498
0.242449	0.1315	0.000278226	236.318
0.242633	0.1316	0.000278649	236.139
0.242818	0.1317	0.000279073	235.96
0.243002	0.1318	0.000279497	235.781
0.243186	0.1319	0.000279921	235.602
0.243371	0.132	0.000280345	235.423
0.243555	0.1321	0.00028077	235.245
0.24374	0.1322	0.000281196	235.067
0.243924	0.1323	0.000281621	234.889
0.244108	0.1324	0.000282047	234.712
0.244293	0.1325	0.000282473	234.535
0.244477	0.1326	0.0002829	234.358
0.244661	0.1327	0.000283327	234.181
0.244846	0.1328	0.000283754	234.005
0.24503	0.1329	0.000284181	233.829
0.245215	0.133	0.000284609	233.653
0.245399	0.1331	0.000285037	233.478
0.245583	0.1332	0.000285466	233.302
0.245768	0.1333	0.000285895	233.127
0.245952	0.1334	0.000286324	232.953
0.246136	0.1335	0.000286753	232.778
0.246321	0.1336	0.000287183	232.604
0.246505	0.1337	0.000287613	232.43
0.246689	0.1338	0.000288043	232.256
0.246874	0.1339	0.000288474	232.083
0.247058	0.134	0.000288905	231.909
0.247243	0.1341	0.000289336	231.737
0.247427	0.1342	0.000289768	231.564
0.247611	0.1343	0.0002902	231.391
0.247796	0.1344	0.000290632	231.219
0.24798	0.1345	0.000291065	231.047
0.248164	0.1346	0.000291498	230.876
0.248349	0.1347	0.000291931	230.704
0.248533	0.1348	0.000292365	230.533
0.248718	0.1349	0.000292799	230.362
0.248902	0.135	0.000293233	230.192
0.249086	0.1351	0.000293668	230.021
0.249271	0.1352	0.000294103	229.851
0.249455	0.1353	0.000294538	229.681
0.249639	0.1354	0.000294973	229.512
0.249824	0.1355	0.000295409	229.342
0.250008	0.1356	0.000295846	229.173
0.250192	0.1357	0.000296282	229.004
0.250377	0.1358	0.000296719	228.836
0.250561	0.1359	0.000297156	228.667
0.250746	0.136	0.000297593	228.499
0.25093	0.1361	0.000298031	228.331
0.251114	0.1362	0.000298469	228.164
0.251299	0.1363	0.000298908	227.996
0.251483	0.1364	0.000299347	227.829
0.251667	0.1365	0.000299786	227.662
0.251852	0.1366	0.000300225	227.495
0.252036	0.1367	0.000300665	227.329
0.252221	0.1368	0.000301105	227.163
0.252405	0.1369	0.000301545	226.997
0.252589	0.137	0.000301986	226.831
0.252774	0.1371	0.000302427	226.666
0.252958	0.1372	0.000302868	226.5
0.253142	0.1373	0.00030331	226.336
0.253327	0.1374	0.000303752	226.171
0.253511	0.1375	0.000304194	226.006
0.253695	0.1376	0.000304637	225.842
0.25388	0.1377	0.00030508	225.678
0.254064	0.1378	0.000305523	225.514
0.254249	0.1379	0.000305967	225.351
0.254433	0.138	0.000306411	225.187
0.254617	0.1381	0.000306855	225.024
0.254802	0.1382	0.000307299	224.862
0.254986	0.1383	0.000307744	224.699
0.25517	0.1384	0.000308189	224.537
0.255355	0.1385	0.000308635	224.374
0.255539	0.1386	0.000309081	224.213
0.255724	0.1387	0.000309527	224.051
0.255908	0.1388	0.000309974	223.89
0.256092	0.1389	0.00031042	223.728
0.256277	0.139	0.000310867	223.567
0.256461	0.1391	0.000311315	223.407
0.256645	0.1392	0.000311763	223.246
0.25683	0.1393	0.000312211	223.086
0.257014	0.1394	0.000312659	222.926
0.257199	0.1395	0.000313108	222.766
0.257383	0.1396	0.000313557	222.606
0.257567	0.1397	0.000314006	222.447
0.257752	0.1398	0.000314456	222.288
0.257936	0.1399	0.000314906	222.129
0.25812	0.14	0.000315356	221.97
0.258305	0.1401	0.000315807	221.812
0.258489	0.1402	0.000316258	221.654
0.258673	0.1403	0.000316709	221.496
0.258858	0.1404	0.000317161	221.338
0.259042	0.1405	0.000317613	221.181
0.259227	0.1406	0.000318065	221.023
0.259411	0.1407	0.000318518	220.866
0.259595	0.1408	0.000318971	220.709
0.25978	0.1409	0.000319424	220.553
0.259964	0.141	0.000319878	220.396
0.260148	0.1411	0.000320332	220.24
0.260333	0.1412	0.000320786	220.084
0.260517	0.1413	0.00032124	219.928
0.260702	0.1414	0.000321695	219.773
0.260886	0.1415	0.00032215	219.617
0.26107	0.1416	0.000322606	219.462
0.261255	0.1417	0.000323062	219.307
0.261439	0.1418	0.000323518	219.153
0.261623	0.1419	0.000323974	218.998
0.261808	0.142	0.000324431	218.844
0.261992	0.1421	0.000324888	218.69
0.262176	0.1422	0.000325346	218.536
0.262361	0.1423	0.000325803	218.383
0.262545	0.1424	0.000326261	218.229
0.26273	0.1425	0.00032672	218.076
0.262914	0.1426	0.000327178	217.923
0.263098	0.1427	0.000327638	217.771
0.263283	0.1428	0.000328097	217.618
0.263467	0.1429	0.000328557	217.466
0.263651	0.143	0.000329017	217.314
0.263836	0.1431	0.000329477	217.162
0.26402	0.1432	0.000329938	217.01
0.264205	0.1433	0.000330399	216.859
0.264389	0.1434	0.00033086	216.708
0.264573	0.1435	0.000331321	216.557
0.264758	0.1436	0.000331783	216.406
0.264942	0.1437	0.000332246	216.255
0.265126	0.1438	0.000332708	216.105
0.265311	0.1439	0.000333171	215.955
0.265495	0.144	0.000333634	215.805
0.265679	0.1441	0.000334098	215.655
0.265864	0.1442	0.000334562	215.505
0.266048	0.1443	0.000335026	215.356
0.266233	0.1444	0.00033549	215.207
0.266417	0.1445	0.000335955	215.058
0.266601	0.1446	0.00033642	214.909
0.266786	0.1447	0.000336886	214.761
0.26697	0.1448	0.000337352	214.612
0.267154	0.1449	0.000337818	214.464
0.267339	0.145	0.000338284	214.316
0.267523	0.1451	0.000338751	214.169
0.267708	0.1452	0.000339218	214.021
0.267892	0.1453	0.000339685	213.874
0.268076	0.1454	0.000340153	213.727
0.268261	0.1455	0.000340621	213.58
0.268445	0.1456	0.00034109	213.433
0.268629	0.1457	0.000341558	213.287
0.268814	0.1458	0.000342027	213.14
0.268998	0.1459	0.000342497	212.994
0.269183	0.146	0.000342966	212.848
0.269367	0.1461	0.000343436	212.703
0.269551	0.1462	0.000343907	212.557
0.269736	0.1463	0.000344377	212.412
0.26992	0.1464	0.000344848	212.267
0.270104	0.1465	0.000345319	212.122
0.270289	0.1466	0.000345791	211.977
0.270473	0.1467	0.000346263	211.833
0.270657	0.1468	0.000346735	211.688
0.270842	0.1469	0.000347208	211.544
0.271026	0.147	0.000347681	211.4
0.271211	0.1471	0.000348154	211.257
0.271395	0.1472	0.000348627	211.113
0.271579	0.1473	0.000349101	210.97
0.271764	0.1474	0.000349575	210.827
0.271948	0.1475	0.00035005	210.684
0.272132	0.1476	0.000350525	210.541
0.272317	0.1477	0.000351	210.398
0.272501	0.1478	0.000351475	210.256
0.272686	0.1479	0.000351951	210.114
0.27287	0.148	0.000352427	209.972
0.273054	0.1481	0.000352903	209.83
0.273239	0.1482	0.00035338	209.689
0.273423	0.1483	0.000353857	209.547
0.273607	0.1484	0.000354335	209.406
0.273792	0.1485	0.000354812	209.265
0.273976	0.1486	0.00035529	209.124
0.27416	0.1487	0.000355769	208.984
0.274345	0.1488	0.000356247	208.843
0.274529	0.1489	0.000356726	208.703
0.274714	0.149	0.000357206	208.563
0.274898	0.1491	0.000357685	208.423
0.275082	0.1492	0.000358165	208.283
0.275267	0.1493	0.000358646	208.144
0.275451	0.1494	0.000359126	208.004
0.275635	0.1495	0.000359607	207.865
0.27582	0.1496	0.000360088	207.726
0.276004	0.1497	0.00036057	207.587
0.276189	0.1498	0.000361052	207.449
0.276373	0.1499	0.000361534	207.311
0.276557	0.15	0.000362016	207.172
0.276742	0.1501	0.000362499	207.034
0.276926	0.1502	0.000362982	206.896
0.27711	0.1503	0.000363466	206.759
0.277295	0.1504	0.00036395	206.621
0.277479	0.1505	0.000364434	206.484
0.277663	0.1506	0.000364918	206.347
0.277848	0.1507	0.000365403	206.21
0.278032	0.1508	0.000365888	206.073
0.278217	0.1509	0.000366374	205.937
0.278401	0.151	0.000366859	205.8
0.278585	0.1511	0.000367345	205.664
0.27877	0.1512	0.000367832	205.528
0.278954	0.1513	0.000368319	205.392
0.279138	0.1514	0.000368806	205.257
0.279323	0.1515	0.000369293	205.121
0.279507	0.1516	0.000369781	204.986
0.279692	0.1517	0.000370269	204.851
0.279876	0.1518	0.000370757	204.716
0.28006	0.1519	0.000371246	204.581
0.280245	0.152	0.000371735	204.446
0.280429	0.1521	0.000372224	204.312
0.280613	0.1522	0.000372713	204.178
0.280798	0.1523	0.000373203	204.044
0.280982	0.1524	0.000373694	203.91
0.281166	0.1525	0.000374184	203.776
0.281351	0.1526	0.000374675	203.642
0.281535	0.1527	0.000375166	203.509
0.28172	0.1528	0.000375658	203.376
0.281904	0.1529	0.00037615	203.243
0.282088	0.153	0.000376642	203.11
0.282273	0.1531	0.000377134	202.977
0.282457	0.1532	0.000377627	202.845
0.282641	0.1533	0.00037812	202.713
0.282826	0.1534	0.000378614	202.58
0.28301	0.1535	0.000379108	202.448
0.283195	0.1536	0.000379602	202.317
0.283379	0.1537	0.000380096	202.185
0.283563	0.1538	0.000380591	202.054
0.283748	0.1539	0.000381086	201.922
0.283932	0.154	0.000381581	201.791
0.284116	0.1541	0.000382077	201.66
0.284301	0.1542	0.000382573	201.529
0.284485	0.1543	0.00038307	201.399
0.284669	0.1544	0.000383566	201.268
0.284854	0.1545	0.000384063	201.138
0.285038	0.1546	0.000384561	201.008
0.285223	0.1547	0.000385058	200.878
0.285407	0.1548	0.000385556	200.748
0.285591	0.1549	0.000386055	200.619
0.285776	0.155	0.000386553	200.489
0.28596	0.1551	0.000387052	200.36
0.286144	0.1552	0.000387551	200.231
0.286329	0.1553	0.000388051	200.102
0.286513	0.1554	0.000388551	199.973
0.286698	0.1555	0.000389051	199.845
0.286882	0.1556	0.000389552	199.716
0.287066	0.1557	0.000390053	199.588
0.287251	0.1558	0.000390554	199.46
0.287435	0.1559	0.000391055	199.332
0.287619	0.156	0.000391557	199.204
0.287804	0.1561	0.000392059	199.076
0.287988	0.1562	0.000392562	198.949
0.288172	0.1563	0.000393064	198.822
0.288357	0.1564	0.000393568	198.695
0.288541	0.1565	0.000394071	198.568
0.288726	0.1566	0.000394575	198.441
0.28891	0.1567	0.000395079	198.314
0.289094	0.1568	0.000395583	198.188
0.289279	0.1569	0.000396088	198.061
0.289463	0.157	0.000396593	197.935
0.289647	0.1571	0.000397098	197.809
0.289832	0.1572	0.000397604	197.683
0.290016	0.1573	0.00039811	197.558
0.290201	0.1574	0.000398617	197.432
0.290385	0.1575	0.000399123	197.307
0.290569	0.1576	0.00039963	197.182
0.290754	0.1577	0.000400138	197.057
0.290938	0.1578	0.000400645	196.932
0.291122	0.1579	0.000401153	196.807
0.291307	0.158	0.000401661	196.682
0.291491	0.1581	0.00040217	196.558
0.291675	0.1582	0.000402679	196.434
0.29186	0.1583	0.000403188	196.31
0.292044	0.1584	0.000403698	196.186
0.292229	0.1585	0.000404208	196.062
0.292413	0.1586	0.000404718	195.938
0.292597	0.1587	0.000405228	195.815
0.292782	0.1588	0.000405739	195.692
0.292966	0.1589	0.00040625	195.568
0.29315	0.159	0.000406762	195.445
0.293335	0.1591	0.000407274	195.323
0.293519	0.1592	0.000407786	195.2
0.293704	0.1593	0.000408298	195.077
0.293888	0.1594	0.000408811	194.955
0.294072	0.1595	0.000409324	194.833
0.294257	0.1596	0.000409837	194.711
0.294441	0.1597	0.000410351	194.589
0.294625	0.1598	0.000410865	194.467
0.29481	0.1599	0.00041138	194.345
0.294994	0.16	0.000411894	194.224
0.295178	0.1601	0.000412409	194.103
0.295363	0.1602	0.000412925	193.981
0.295547	0.1603	0.00041344	193.86
0.295732	0.1604	0.000413956	193.74
0.295916	0.1605	0.000414473	193.619
0.2961	0.1606	0.000414989	193.498
0.296285	0.1607	0.000415506	193.378
0.296469	0.1608	0.000416024	193.258
0.296653	0.1609	0.000416541	193.138
0.296838	0.161	0.000417059	193.018
0.297022	0.1611	0.000417577	192.898
0.297207	0.1612	0.000418096	192.778
0.297391	0.1613	0.000418615	192.659
0.297575	0.1614	0.000419134	192.539
0.29776	0.1615	0.000419654	192.42
0.297944	0.1616	0.000420173	192.301
0.298128	0.1617	0.000420694	192.182
0.298313	0.1618	0.000421214	192.063
0.298497	0.1619	0.000421735	191.945
0.298681	0.162	0.000422256	191.826
0.298866	0.1621	0.000422778	191.708
0.29905	0.1622	0.000423299	191.59
0.299235	0.1623	0.000423821	191.472
0.299419	0.1624	0.000424344	191.354
0.299603	0.1625	0.000424867	191.236
0.299788	0.1626	0.00042539	191.118
0.299972	0.1627	0.000425913	191.001
0.300156	0.1628	0.000426437	190.883
0.300341	0.1629	0.000426961	190.766
0.300525	0.163	0.000427485	190.649
0.300709	0.1631	0.00042801	190.532
0.300894	0.1632	0.000428535	190.416
0.301078	0.1633	0.00042906	190.299
0.301263	0.1634	0.000429586	190.183
0.301447	0.1635	0.000430112	190.066
0.301631	0.1636	0.000430638	189.95
0.301816	0.1637	0.000431165	189.834
0.302	0.1638	0.000431692	189.718
0.302184	0.1639	0.000432219	189.602
0.302369	0.164	0.000432747	189.487
0.302553	0.1641	0.000433274	189.371
0.302738	0.1642	0.000433803	189.256
0.302922	0.1643	0.000434331	189.141
0.303106	0.1644	0.00043486	189.026
0.303291	0.1645	0.000435389	188.911
0.303475	0.1646	0.000435919	188.796
0.303659	0.1647	0.000436449	188.681
0.303844	0.1648	0.000436979	188.567
0.304028	0.1649	0.000437509	188.453
0.304212	0.165	0.00043804	188.338
0.304397	0.1651	0.000438571	188.224
0.304581	0.1652	0.000439103	188.11
0.304766	0.1653	0.000439634	187.996
0.30495	0.1654	0.000440166	187.883
0.305134	0.1655	0.000440699	187.769
0.305319	0.1656	0.000441232	187.656
0.305503	0.1657	0.000441765	187.543
0.305687	0.1658	0.000442298	187.43
0.305872	0.1659	0.000442832	187.317
0.306056	0.166	0.000443366	187.204
0.306241	0.1661	0.0004439	187.091
0.306425	0.1662	0.000444435	186.978
0.306609	0.1663	0.00044497	186.866
0.306794	0.1664	0.000445505	186.754
0.306978	0.1665	0.000446041	186.642
0.307162	0.1666	0.000446577	186.53
0.307347	0.1667	0.000447113	186.418
0.307531	0.1668	0.000447649	186.306
0.307715	0.1669	0.000448186	186.194
0.3079	0.167	0.000448724	186.083
0.308084	0.1671	0.000449261	185.971
0.308269	0.1672	0.000449799	185.86
0.308453	0.1673	0.000450337	185.749
0.308637	0.1674	0.000450876	185.638
0.308822	0.1675	0.000451415	185.527
0.309006	0.1676	0.000451954	185.417
0.30919	0.1677	0.000452493	185.306
0.309375	0.1678	0.000453033	185.196
0.309559	0.1679	0.000453573	185.085
0.309744	0.168	0.000454114	184.975
0.309928	0.1681	0.000454654	184.865
0.310112	0.1682	0.000455196	184.755
0.310297	0.1683	0.000455737	184.645
0.310481	0.1684	0.000456279	184.536
0.310665	0.1685	0.000456821	184.426
0.31085	0.1686	0.000457363	184.317
0.311034	0.1687	0.000457906	184.208
0.311218	0.1688	0.000458449	184.098
0.311403	0.1689	0.000458992	183.989
0.311587	0.169	0.000459536	183.881
0.311772	0.1691	0.00046008	183.772
0.311956	0.1692	0.000460624	183.663
0.31214	0.1693	0.000461169	183.555
0.312325	0.1694	0.000461714	183.446
0.312509	0.1695	0.000462259	183.338
0.312693	0.1696	0.000462805	183.23
0.312878	0.1697	0.000463351	183.122
0.313062	0.1698	0.000463897	183.014
0.313246	0.1699	0.000464443	182.906
0.313431	0.17	0.00046499	182.799
0.313615	0.1701	0.000465537	182.691
0.3138	0.1702	0.000466085	182.584
0.313984	0.1703	0.000466633	182.477
0.314168	0.1704	0.000467181	182.37
0.314353	0.1705	0.00046773	182.263
0.314537	0.1706	0.000468278	182.156
0.314721	0.1707	0.000468828	182.049
0.314906	0.1708	0.000469377	181.943
0.31509	0.1709	0.000469927	181.836
0.315275	0.171	0.000470477	181.73
0.315459	0.1711	0.000471027	181.624
0.315643	0.1712	0.000471578	181.518
0.315828	0.1713	0.000472129	181.412
0.316012	0.1714	0.000472681	181.306
0.316196	0.1715	0.000473232	181.2
0.316381	0.1716	0.000473784	181.094
0.316565	0.1717	0.000474337	180.989
0.316749	0.1718	0.000474889	180.884
0.316934	0.1719	0.000475442	180.778
0.317118	0.172	0.000475996	180.673
0.317303	0.1721	0.000476549	180.568
0.317487	0.1722	0.000477103	180.463
0.317671	0.1723	0.000477658	180.359
0.317856	0.1724	0.000478212	180.254
0.31804	0.1725	0.000478767	180.15
0.318224	0.1726	0.000479322	180.045
0.318409	0.1727	0.000479878	179.941
0.318593	0.1728	0.000480434	179.837
0.318778	0.1729	0.00048099	179.733
0.318962	0.173	0.000481547	179.629
0.319146	0.1731	0.000482103	179.525
0.319331	0.1732	0.000482661	179.422
0.319515	0.1733	0.000483218	179.318
0.319699	0.1734	0.000483776	179.215
0.319884	0.1735	0.000484334	179.111
0.320068	0.1736	0.000484893	179.008
0.320252	0.1737	0.000485451	178.905
0.320437	0.1738	0.00048601	178.802
0.320621	0.1739	0.00048657	178.699
0.320806	0.174	0.00048713	178.597
0.32099	0.1741	0.00048769	178.494
0.321174	0.1742	0.00048825	178.392
0.321359	0.1743	0.000488811	178.289
0.321543	0.1744	0.000489372	178.187
0.321727	0.1745	0.000489933	178.085
0.321912	0.1746	0.000490495	177.983
0.322096	0.1747	0.000491057	177.881
0.32228	0.1748	0.000491619	177.779
0.322465	0.1749	0.000492182	177.678
0.322649	0.175	0.000492745	177.576
0.322834	0.1751	0.000493308	177.475
0.323018	0.1752	0.000493872	177.373
0.323202	0.1753	0.000494436	177.272
0.323387	0.1754	0.000495	177.171
0.323571	0.1755	0.000495565	177.07
0.323755	0.1756	0.00049613	176.969
0.32394	0.1757	0.000496695	176.869
0.324124	0.1758	0.00049726	176.768
0.324309	0.1759	0.000497826	176.667
0.324493	0.176	0.000498392	176.567
0.324677	0.1761	0.000498959	176.467
0.324862	0.1762	0.000499526	176.367
0.325046	0.1763	0.000500093	176.267
0.32523	0.1764	0.00050066	176.167
0.325415	0.1765	0.000501228	176.067
0.325599	0.1766	0.000501796	175.967
0.325783	0.1767	0.000502365	175.868
0.325968	0.1768	0.000502934	175.768
0.326152	0.1769	0.000503503	175.669
0.326337	0.177	0.000504072	175.569
0.326521	0.1771	0.000504642	175.47
0.326705	0.1772	0.000505212	175.371
0.32689	0.1773	0.000505782	175.272
0.327074	0.1774	0.000506353	175.174
0.327258	0.1775	0.000506924	175.075
0.327443	0.1776	0.000507495	174.976
0.327627	0.1777	0.000508067	174.878
0.327811	0.1778	0.000508639	174.78
0.327996	0.1779	0.000509211	174.681
0.32818	0.178	0.000509784	174.583
0.328365	0.1781	0.000510357	174.485
0.328549	0.1782	0.00051093	174.387
0.328733	0.1783	0.000511504	174.289
0.328918	0.1784	0.000512078	174.192
0.329102	0.1785	0.000512652	174.094
0.329286	0.1786	0.000513226	173.997
0.329471	0.1787	0.000513801	173.899
0.329655	0.1788	0.000514377	173.802
0.32984	0.1789	0.000514952	173.705
0.330024	0.179	0.000515528	173.608
0.330208	0.1791	0.000516104	173.511
0.330393	0.1792	0.000516681	173.414
0.330577	0.1793	0.000517257	173.317
0.330761	0.1794	0.000517835	173.221
0.330946	0.1795	0.000518412	173.124
0.33113	0.1796	0.00051899	173.028
0.331314	0.1797	0.000519568	172.932
0.331499	0.1798	0.000520146	172.835
0.331683	0.1799	0.000520725	172.739
0.331868	0.18	0.000521304	172.643
0.332052	0.1801	0.000521884	172.547
0.332236	0.1802	0.000522463	172.452
0.332421	0.1803	0.000523043	172.356
0.332605	0.1804	0.000523624	172.26
0.332789	0.1805	0.000524204	172.165
0.332974	0.1806	0.000524785	172.07
0.333158	0.1807	0.000525367	171.974
0.333343	0.1808	0.000525948	171.879
0.333527	0.1809	0.00052653	171.784
0.333711	0.181	0.000527113	171.689
0.333896	0.1811	0.000527695	171.595
0.33408	0.1812	0.000528278	171.5
0.334264	0.1813	0.000528861	171.405
0.334449	0.1814	0.000529445	171.311
0.334633	0.1815	0.000530029	171.216
0.334817	0.1816	0.000530613	171.122
0.335002	0.1817	0.000531198	171.028
0.335186	0.1818	0.000531782	170.934
0.335371	0.1819	0.000532368	170.84
0.335555	0.182	0.000532953	170.746
0.335739	0.1821	0.000533539	170.652
0.335924	0.1822	0.000534125	170.559
0.336108	0.1823	0.000534712	170.465
0.336292	0.1824	0.000535298	170.372
0.336477	0.1825	0.000535885	170.278
0.336661	0.1826	0.000536473	170.185
0.336845	0.1827	0.000537061	170.092
0.33703	0.1828	0.000537649	169.999
0.337214	0.1829	0.000538237	169.906
0.337399	0.183	0.000538826	169.813
0.337583	0.1831	0.000539415	169.72
0.337767	0.1832	0.000540004	169.628
0.337952	0.1833	0.000540594	169.535
0.338136	0.1834	0.000541184	169.443
0.33832	0.1835	0.000541774	169.35
0.338505	0.1836	0.000542365	169.258
0.338689	0.1837	0.000542956	169.166
0.338873	0.1838	0.000543547	169.074
0.339058	0.1839	0.000544139	168.982
0.339242	0.184	0.000544731	168.89
0.339427	0.1841	0.000545323	168.798
0.339611	0.1842	0.000545916	168.707
0.339795	0.1843	0.000546508	168.615
0.33998	0.1844	0.000547102	168.524
0.340164	0.1845	0.000547695	168.432
0.340348	0.1846	0.000548289	168.341
0.340533	0.1847	0.000548883	168.25
0.340717	0.1848	0.000549478	168.159
0.340902	0.1849	0.000550073	168.068
0.341086	0.185	0.000550668	167.977
0.34127	0.1851	0.000551263	167.886
0.341455	0.1852	0.000551859	167.796
0.341639	0.1853	0.000552455	167.705
0.341823	0.1854	0.000553052	167.615
0.342008	0.1855	0.000553648	167.524
0.342192	0.1856	0.000554246	167.434
0.342376	0.1857	0.000554843	167.344
0.342561	0.1858	0.000555441	167.254
0.342745	0.1859	0.000556039	167.164
0.34293	0.186	0.000556637	167.074
0.343114	0.1861	0.000557236	166.984
0.343298	0.1862	0.000557835	166.895
0.343483	0.1863	0.000558434	166.805
0.343667	0.1864	0.000559034	166.716
0.343851	0.1865	0.000559634	166.626
0.344036	0.1866	0.000560234	166.537
0.34422	0.1867	0.000560835	166.448
0.344404	0.1868	0.000561436	166.359
0.344589	0.1869	0.000562037	166.27
0.344773	0.187	0.000562639	166.181
0.344958	0.1871	0.00056324	166.092
0.345142	0.1872	0.000563843	166.003
0.345326	0.1873	0.000564445	165.914
0.345511	0.1874	0.000565048	165.826
0.345695	0.1875	0.000565651	165.737
0.345879	0.1876	0.000566255	165.649
0.346064	0.1877	0.000566859	165.561
0.346248	0.1878	0.000567463	165.473
0.346433	0.1879	0.000568067	165.385
0.346617	0.188	0.000568672	165.297
0.346801	0.1881	0.000569277	165.209
0.346986	0.1882	0.000569883	165.121
0.34717	0.1883	0.000570489	165.033
0.347354	0.1884	0.000571095	164.946
0.347539	0.1885	0.000571701	164.858
0.347723	0.1886	0.000572308	164.771
0.347907	0.1887	0.000572915	164.683
0.348092	0.1888	0.000573522	164.596
0.348276	0.1889	0.00057413	164.509
0.348461	0.189	0.000574738	164.422
0.348645	0.1891	0.000575346	164.335
0.348829	0.1892	0.000575955	164.248
0.349014	0.1893	0.000576564	164.161
0.349198	0.1894	0.000577173	164.075
0.349382	0.1895	0.000577783	163.988
0.349567	0.1896	0.000578393	163.902
0.349751	0.1897	0.000579003	163.815
0.349935	0.1898	0.000579614	163.729
0.35012	0.1899	0.000580225	163.643
0.350304	0.19	0.000580836	163.557
0.350489	0.1901	0.000581448	163.471
0.350673	0.1902	0.000582059	163.385
0.350857	0.1903	0.000582672	163.299
0.351042	0.1904	0.000583284	163.213
0.351226	0.1905	0.000583897	163.127
0.35141	0.1906	0.00058451	163.042
0.351595	0.1907	0.000585124	162.956
0.351779	0.1908	0.000585738	162.871
0.351964	0.1909	0.000586352	162.786
0.352148	0.191	0.000586966	162.7
0.352332	0.1911	0.000587581	162.615
0.352517	0.1912	0.000588196	162.53
0.352701	0.1913	0.000588811	162.445
0.352885	0.1914	0.000589427	162.36
0.35307	0.1915	0.000590043	162.276
0.353254	0.1916	0.00059066	162.191
0.353438	0.1917	0.000591276	162.106
0.353623	0.1918	0.000591893	162.022
0.353807	0.1919	0.000592511	161.937
0.353992	0.192	0.000593129	161.853
0.354176	0.1921	0.000593747	161.769
0.35436	0.1922	0.000594365	161.685
0.354545	0.1923	0.000594984	161.6
0.354729	0.1924	0.000595602	161.516
0.354913	0.1925	0.000596222	161.433
0.355098	0.1926	0.000596841	161.349
0.355282	0.1927	0.000597461	161.265
0.355466	0.1928	0.000598082	161.181
0.355651	0.1929	0.000598702	161.098
0.355835	0.193	0.000599323	161.014
0.35602	0.1931	0.000599944	160.931
0.356204	0.1932	0.000600566	160.848
0.356388	0.1933	0.000601188	160.764
0.356573	0.1934	0.00060181	160.681
0.356757	0.1935	0.000602432	160.598
0.356941	0.1936	0.000603055	160.515
0.357126	0.1937	0.000603678	160.432
0.35731	0.1938	0.000604302	160.35
0.357494	0.1939	0.000604926	160.267
0.357679	0.194	0.00060555	160.184
0.357863	0.1941	0.000606174	160.102
0.358048	0.1942	0.000606799	160.019
0.358232	0.1943	0.000607424	159.937
0.358416	0.1944	0.000608049	159.855
0.358601	0.1945	0.000608675	159.773
0.358785	0.1946	0.000609301	159.69
0.358969	0.1947	0.000609928	159.608
0.359154	0.1948	0.000610554	159.526
0.359338	0.1949	0.000611181	159.445
0.359523	0.195	0.000611809	159.363
0.359707	0.1951	0.000612436	159.281
0.359891	0.1952	0.000613064	159.2
0.360076	0.1953	0.000613693	159.118
0.36026	0.1954	0.000614321	159.037
0.360444	0.1955	0.00061495	158.955
0.360629	0.1956	0.000615579	158.874
0.360813	0.1957	0.000616209	158.793
0.360997	0.1958	0.000616839	158.712
0.361182	0.1959	0.000617469	158.631
0.361366	0.196	0.0006181	158.55
0.361551	0.1961	0.000618731	158.469
0.361735	0.1962	0.000619362	158.388
0.361919	0.1963	0.000619993	158.307
0.362104	0.1964	0.000620625	158.227
0.362288	0.1965	0.000621257	158.146
0.362472	0.1966	0.00062189	158.066
0.362657	0.1967	0.000622523	157.986
0.362841	0.1968	0.000623156	157.905
0.363025	0.1969	0.000623789	157.825
0.36321	0.197	0.000624423	157.745
0.363394	0.1971	0.000625057	157.665
0.363579	0.1972	0.000625691	157.585
0.363763	0.1973	0.000626326	157.505
0.363947	0.1974	0.000626961	157.425
0.364132	0.1975	0.000627597	157.346
0.364316	0.1976	0.000628232	157.266
0.3645	0.1977	0.000628868	157.186
0.364685	0.1978	0.000629505	157.107
0.364869	0.1979	0.000630141	157.028
0.365053	0.198	0.000630778	156.948
0.365238	0.1981	0.000631416	156.869
0.365422	0.1982	0.000632053	156.79
0.365607	0.1983	0.000632691	156.711
0.365791	0.1984	0.00063333	156.632
0.365975	0.1985	0.000633968	156.553
0.36616	0.1986	0.000634607	156.474
0.366344	0.1987	0.000635246	156.395
0.366528	0.1988	0.000635886	156.317
0.366713	0.1989	0.000636526	156.238
0.366897	0.199	0.000637166	156.16
0.367081	0.1991	0.000637807	156.081
0.367266	0.1992	0.000638447	156.003
0.36745	0.1993	0.000639089	155.924
0.367635	0.1994	0.00063973	155.846
0.367819	0.1995	0.000640372	155.768
0.368003	0.1996	0.000641014	155.69
0.368188	0.1997	0.000641657	155.612
0.368372	0.1998	0.000642299	155.534
0.368556	0.1999	0.000642942	155.456
[truncated: 63,536 more rows]
