# Supplementary material for: LITE microscopy: Tilted light-sheet excitation of model organisms offers high resolution and low photobleaching
Source: J Cell Biol. 2018 May 7;217(5):1869–82. doi: 10.1083/jcb.201710087 (PMC5940309; doi:10.1083/jcb.201710087)
Supplement: Tables S1 and S2 (ZIP) [file JCB_201710087_TablesS1andS2.zip › JCB_201710087_TableS2.xlsx]

## Sheet: PARTS
PARTS LIST
letter/color	part name	part description	Part/model number and link	Company	quantity
A	optical posts	1.5" Mounting Post, 1/4-20" Taps, L = 5"	P5	ThorLabs	3
B	vertical stage	1/2" Travel Vertical Translation Stage, 8-32 and 1/4"-20 Taps	MVS005	ThorLabs	1
C	adjustable angle plate	Adjustable Angle Mounting Plate	AP180	ThorLabs	1
D	cylindrical lens	Plano-convex acylindrical lens, AR coating 350-700 nm	AYL5040-A	ThorLabs	1
E	adjustable slit	(OPTIONAL) Adjustable Mechanical Slit, 8-32 Tap, Imperial micrometer	VA100	ThorLabs	1
F	mirror	1" x 1" (25.4 x 25.4 mm) Protected Aluminum Mirror	PFSQ10-03-G01	ThorLabs	1
G	horizontal stage	1" Translation Stage with Standard Micrometer, 1/4"-20 Taps	PT1	ThorLabs	1
H	lab jack	High Load Lab Jack, 4.375 x 6.5", 200lb load capacity	271	Newport	1
I	photomask	Custom photomask (50x50x1.5 mm soda lime substrate, high reflective chrome, right read chrome down, 10 µm features, poly-nano coating)	custom	FrontRange Photomask	1
J	objective collar	brass tube (length = 54 mm) with male & female M25 threading to boost detection objective above stage	custom	custom (machined)	1
K	lens cage	aluminum cage for positioning cylindrical lens above stage	custom	custom (machined)	1
L	lens/mask mount	aluminum mount for securing cylindrical lens and photomask	custom	custom (machined)	1
M	mirror mount	aluminum mount for mirror with screws for tip/tilt adjustment of mirror	custom	custom (machined)	1
N	collimator mount	aluminum mount for holding collimator upright	custom	custom (machined)	1
O	piezo insert	lightweight, 3D printed stage that fits inside z-piezo to bring chambers to focal plane of objective. (ABS thermoplastic, 100 µm tolerance)	custom	custom (3D printed)	1
P	z-piezo	Piezoelectic vertical translator, 100 µm travel	NZ100CE	Prior Scientific	1
Q	XY stage	2-axis motorized stage for TE2000 stand	H117E2E	Prior Scientific	1
R	detection objective	CFI Apo TIRF 60X 1.49 Oil Detection Objective	TIRF 60X Oil	Nikon Instruments	1
S	microscope stand	TE2000 Microscope Stand	TE2000	Nikon Instruments	1
T	collimator	TIRF attachment collimator lens (for inverted microscope TE2000-E/U/S)	TE2000 TIRF	Nikon Instruments	1
U	sample chamber	sample chamber	custom	custom (handmade/microfabricated)	1

## Sheet: ASSEMBLY
ASSEMBLY INSTRUCTIONS
step	description
1	Purchase items A-H from ThorLabs and Newport.
2	Select desired detection objective (I). Identify numerical aperture (NA), magnification (M), and field number (FN). Calculate FOV and DOF using LITE worksheet.
3	Use FOV and DOF to calculate light sheet thickness (w) using LITE worksheet.
4	Use w to calculate light sheet tilt angle (𝜽) using LITE worksheet.
5	Calculate the photomask (I) aperture size (a, in mm) using LITE worksheet.
6	Design photomask (I) in CAD software. Length, width, height of mask are 50x50x15.24 mm to be compatible with AYL-5040 (ThorLabs). Inner and outer slit thicknesses are 120/152 (~0.79) mm and 60/152 (~0.39) mm, respectively. Position center of outer slits at a vertical distance a from the photomask center. Position center of inner slits at a vertical distance of a/2 from photomask center. See Golub…
7	Order photomask (I) from FrontRange Photomask.
8	Manufacture objective collar (J), lens cage (K), lens/mask mount (L), mirror mount (M), and collimator mount (N) .
9	3D print custom Piezo insert (O).
10	(OPTIONAL) Remove z-piezo (P) and XY stage (Q) for access to detection objective (R).
11	Remove detection objective (R).
12	Screw objective collar (J) male threading into existing female threading on microscope stand (S) nosepiece.
13	Screw detection objective (R) into female threading of objective collar (J).
14	(OPTIONAL) Replace XY stage (Q) and z-piezo (P)
15	Screw lab jack (H) into breadboard at a horizontal distance away from the microscope body (S) such that (H) is not underneath (Q).
16	Screw 3 optical posts (A) into lab jack (H) .
17	Screw vertical stage (B) into optical posts (A).
18	Screw adjustable angle plate (C) into vertical stage (B).
19	Screw vertical stage (B) into lens cage (K).
20	Insert mirror (F) into mirror mount (M).
21	Screw mirror mount (M) into lens cage (K).
22	Insert cylindrical lens (D) into lens/mask mount (L) with curved lens surface facing upwards.
23	Insert photomask (I) on top of cylindrical lens (D) in lens/mask mount (L) with chrome side facing upwards. Center photomask about midline of cylindrical lens.
24	Screw lens/mask mount (L) into lens cage (K).
25	Screw horizontal stage (G) onto optical table.
26	Screw collimator mount (N) into horizontal stage (G).
27	Screw collimator (T) into collimator mount (N).
28	Insert fiber optic cable into collimator (not shown).
29	(OPTIONAL) Place adjustable slit (E) on top of collimator to restrict light sheet breadth.
30	Tilt the lens cage, mirror, mirror mount, cylindrical lens, and photomask at the previously calculated optimum tilt angle (𝜽) with the adustable angle mounting plate (C).
31	Turn on laser source. Translate collimator mount using horizontal stage (G) to ensure collimated beam fully enters mirror mount.
32	Adjust mirror (F) angle with mirror mount (M) screws to ensure beam reflects into lens cage and is incident upon photomask (I) at 0º to the normal of the photomask surface.
33	Adjust coarse height of focusing beam using lab jack (H) until beam focuses slightly above detection objective (R). Turn off laser source.
34	Place piezo stage insert (O) into z-piezo (P).
35	Mount fluorescent sample in sample chamber (U). Place on piezo insert (O).
36	Turn on brightfield source. Raise detection objective (R) using microscope stand (S) focusing knobs until sample is in roughly in detection objective focal plane by brightfield. Turn off brightfield source.
37	Turn on laser source. Ensure that converging beam is fully entering sample chamber (U) and is reflecting off of bottom coverslip surface. Coarsely adjust laser height with lab jack (H) if converging beam is too high/low relative to bottom coverslip.
38	Finely adjust light sheet height using vertical stage (B) until maximum fluorescence signal is visible by detection objective (R).
39	Translate microscope stand (S) horizontally along the laser propogation axis until maximum fluorescence signal is visible by detection objective (R).
40	Repeat steps 38-39 until in-focus fluorescence signal is maximized and out-of-focus fluorescence is minimized.
