# Supplementary material for: LITE microscopy: Tilted light-sheet excitation of model organisms offers high resolution and low photobleaching
Source: J Cell Biol. 2018 May 7;217(5):1869–82. doi: 10.1083/jcb.201710087 (PMC5940309; doi:10.1083/jcb.201710087)
Supplement: Data S1-S3 (ZIP) [file JCB_201710087_DataS1toS3.zip]

Archive with 3 entries (3 files):
- JCB_201710087_DataS1.dwg
- JCB_201710087_DataS2.pdf
- JCB_201710087_DataS3.pdf
